# Supplementary material for: Scanned optogenetic control of mammalian somatosensory input to map input-specific behavioral outputs
Source: eLife. 2021 Jul 29;10:e62026. doi: 10.7554/eLife.62026 (PMC8428846; doi:10.7554/eLife.62026)
Supplement: Figure 2—source data 1. — Stimuli (40 mW/mm2) were delivered at 0 ms. Data are from TRPV1Cre::ChR2 mice and littermate controls. [file elife-62026-fig2-data1.csv]

spot_size	pulse_duration (ms)	trial_ID	animal_ID	litter	genotype	sex	trial_number	time_ms	value
0.577	0.3	104545	25	F1	TRPV1-Cre::ChR2	female	L1	-500	19.883
0.577	0.3	104545	25	F1	TRPV1-Cre::ChR2	female	L1	-499	20.028
0.577	0.3	104545	25	F1	TRPV1-Cre::ChR2	female	L1	-498	20.589
0.577	0.3	104545	25	F1	TRPV1-Cre::ChR2	female	L1	-497	20.611
0.577	0.3	104545	25	F1	TRPV1-Cre::ChR2	female	L1	-496	20.154
0.577	0.3	104545	25	F1	TRPV1-Cre::ChR2	female	L1	-495	20.039
0.577	0.3	104545	25	F1	TRPV1-Cre::ChR2	female	L1	-494	20.044
0.577	0.3	104545	25	F1	TRPV1-Cre::ChR2	female	L1	-493	19.218
0.577	0.3	104545	25	F1	TRPV1-Cre::ChR2	female	L1	-492	19.869
0.577	0.3	104545	25	F1	TRPV1-Cre::ChR2	female	L1	-491	19.616
0.577	0.3	104545	25	F1	TRPV1-Cre::ChR2	female	L1	-490	19.749
0.577	0.3	104545	25	F1	TRPV1-Cre::ChR2	female	L1	-489	20.014
0.577	0.3	104545	25	F1	TRPV1-Cre::ChR2	female	L1	-488	20.075
0.577	0.3	104545	25	F1	TRPV1-Cre::ChR2	female	L1	-487	20.282
0.577	0.3	104545	25	F1	TRPV1-Cre::ChR2	female	L1	-486	20.229
0.577	0.3	104545	25	F1	TRPV1-Cre::ChR2	female	L1	-485	19.631
0.577	0.3	104545	25	F1	TRPV1-Cre::ChR2	female	L1	-484	20.066
0.577	0.3	104545	25	F1	TRPV1-Cre::ChR2	female	L1	-483	20.033
0.577	0.3	104545	25	F1	TRPV1-Cre::ChR2	female	L1	-482	19.558
0.577	0.3	104545	25	F1	TRPV1-Cre::ChR2	female	L1	-481	20.117
0.577	0.3	104545	25	F1	TRPV1-Cre::ChR2	female	L1	-480	20.139
0.577	0.3	104545	25	F1	TRPV1-Cre::ChR2	female	L1	-479	19.992
0.577	0.3	104545	25	F1	TRPV1-Cre::ChR2	female	L1	-478	20.311
0.577	0.3	104545	25	F1	TRPV1-Cre::ChR2	female	L1	-477	20.535
0.577	0.3	104545	25	F1	TRPV1-Cre::ChR2	female	L1	-476	19.449
0.577	0.3	104545	25	F1	TRPV1-Cre::ChR2	female	L1	-475	19.705
0.577	0.3	104545	25	F1	TRPV1-Cre::ChR2	female	L1	-474	19.808
0.577	0.3	104545	25	F1	TRPV1-Cre::ChR2	female	L1	-473	19.7
0.577	0.3	104545	25	F1	TRPV1-Cre::ChR2	female	L1	-472	20.212
0.577	0.3	104545	25	F1	TRPV1-Cre::ChR2	female	L1	-471	20.062
0.577	0.3	104545	25	F1	TRPV1-Cre::ChR2	female	L1	-470	19.956
0.577	0.3	104545	25	F1	TRPV1-Cre::ChR2	female	L1	-469	19.514
0.577	0.3	104545	25	F1	TRPV1-Cre::ChR2	female	L1	-468	19.835
0.577	0.3	104545	25	F1	TRPV1-Cre::ChR2	female	L1	-467	19.567
0.577	0.3	104545	25	F1	TRPV1-Cre::ChR2	female	L1	-466	20.657
0.577	0.3	104545	25	F1	TRPV1-Cre::ChR2	female	L1	-465	20.105
0.577	0.3	104545	25	F1	TRPV1-Cre::ChR2	female	L1	-464	20.521
0.577	0.3	104545	25	F1	TRPV1-Cre::ChR2	female	L1	-463	19.989
0.577	0.3	104545	25	F1	TRPV1-Cre::ChR2	female	L1	-462	20.089
0.577	0.3	104545	25	F1	TRPV1-Cre::ChR2	female	L1	-461	20.062
0.577	0.3	104545	25	F1	TRPV1-Cre::ChR2	female	L1	-460	20.223
0.577	0.3	104545	25	F1	TRPV1-Cre::ChR2	female	L1	-459	19.403
0.577	0.3	104545	25	F1	TRPV1-Cre::ChR2	female	L1	-458	19.699
0.577	0.3	104545	25	F1	TRPV1-Cre::ChR2	female	L1	-457	19.55
0.577	0.3	104545	25	F1	TRPV1-Cre::ChR2	female	L1	-456	19.355
0.577	0.3	104545	25	F1	TRPV1-Cre::ChR2	female	L1	-455	19.624
0.577	0.3	104545	25	F1	TRPV1-Cre::ChR2	female	L1	-454	19.534
0.577	0.3	104545	25	F1	TRPV1-Cre::ChR2	female	L1	-453	19.494
0.577	0.3	104545	25	F1	TRPV1-Cre::ChR2	female	L1	-452	19.835
0.577	0.3	104545	25	F1	TRPV1-Cre::ChR2	female	L1	-451	20.283
0.577	0.3	104545	25	F1	TRPV1-Cre::ChR2	female	L1	-450	20.356
0.577	0.3	104545	25	F1	TRPV1-Cre::ChR2	female	L1	-449	20.063
0.577	0.3	104545	25	F1	TRPV1-Cre::ChR2	female	L1	-448	19.653
0.577	0.3	104545	25	F1	TRPV1-Cre::ChR2	female	L1	-447	19.693
0.577	0.3	104545	25	F1	TRPV1-Cre::ChR2	female	L1	-446	20.313
0.577	0.3	104545	25	F1	TRPV1-Cre::ChR2	female	L1	-445	19.87
0.577	0.3	104545	25	F1	TRPV1-Cre::ChR2	female	L1	-444	19.782
0.577	0.3	104545	25	F1	TRPV1-Cre::ChR2	female	L1	-443	19.502
0.577	0.3	104545	25	F1	TRPV1-Cre::ChR2	female	L1	-442	19.417
0.577	0.3	104545	25	F1	TRPV1-Cre::ChR2	female	L1	-441	19.576
0.577	0.3	104545	25	F1	TRPV1-Cre::ChR2	female	L1	-440	19.893
0.577	0.3	104545	25	F1	TRPV1-Cre::ChR2	female	L1	-439	20.306
0.577	0.3	104545	25	F1	TRPV1-Cre::ChR2	female	L1	-438	19.933
0.577	0.3	104545	25	F1	TRPV1-Cre::ChR2	female	L1	-437	20.417
0.577	0.3	104545	25	F1	TRPV1-Cre::ChR2	female	L1	-436	19.677
0.577	0.3	104545	25	F1	TRPV1-Cre::ChR2	female	L1	-435	20.014
0.577	0.3	104545	25	F1	TRPV1-Cre::ChR2	female	L1	-434	20.428
0.577	0.3	104545	25	F1	TRPV1-Cre::ChR2	female	L1	-433	19.756
0.577	0.3	104545	25	F1	TRPV1-Cre::ChR2	female	L1	-432	20.039
0.577	0.3	104545	25	F1	TRPV1-Cre::ChR2	female	L1	-431	20.359
0.577	0.3	104545	25	F1	TRPV1-Cre::ChR2	female	L1	-430	19.48
0.577	0.3	104545	25	F1	TRPV1-Cre::ChR2	female	L1	-429	19.774
0.577	0.3	104545	25	F1	TRPV1-Cre::ChR2	female	L1	-428	19.972
0.577	0.3	104545	25	F1	TRPV1-Cre::ChR2	female	L1	-427	19.642
0.577	0.3	104545	25	F1	TRPV1-Cre::ChR2	female	L1	-426	19.285
0.577	0.3	104545	25	F1	TRPV1-Cre::ChR2	female	L1	-425	20.499
0.577	0.3	104545	25	F1	TRPV1-Cre::ChR2	female	L1	-424	19.728
0.577	0.3	104545	25	F1	TRPV1-Cre::ChR2	female	L1	-423	19.728
0.577	0.3	104545	25	F1	TRPV1-Cre::ChR2	female	L1	-422	19.464
0.577	0.3	104545	25	F1	TRPV1-Cre::ChR2	female	L1	-421	20.22
0.577	0.3	104545	25	F1	TRPV1-Cre::ChR2	female	L1	-420	19.49
0.577	0.3	104545	25	F1	TRPV1-Cre::ChR2	female	L1	-419	19.711
0.577	0.3	104545	25	F1	TRPV1-Cre::ChR2	female	L1	-418	19.64
0.577	0.3	104545	25	F1	TRPV1-Cre::ChR2	female	L1	-417	18.715
0.577	0.3	104545	25	F1	TRPV1-Cre::ChR2	female	L1	-416	19.601
0.577	0.3	104545	25	F1	TRPV1-Cre::ChR2	female	L1	-415	20.393
0.577	0.3	104545	25	F1	TRPV1-Cre::ChR2	female	L1	-414	20.069
0.577	0.3	104545	25	F1	TRPV1-Cre::ChR2	female	L1	-413	20.017
0.577	0.3	104545	25	F1	TRPV1-Cre::ChR2	female	L1	-412	19.622
0.577	0.3	104545	25	F1	TRPV1-Cre::ChR2	female	L1	-411	19.221
0.577	0.3	104545	25	F1	TRPV1-Cre::ChR2	female	L1	-410	20.17
0.577	0.3	104545	25	F1	TRPV1-Cre::ChR2	female	L1	-409	19.306
0.577	0.3	104545	25	F1	TRPV1-Cre::ChR2	female	L1	-408	19.713
0.577	0.3	104545	25	F1	TRPV1-Cre::ChR2	female	L1	-407	19.439
0.577	0.3	104545	25	F1	TRPV1-Cre::ChR2	female	L1	-406	20.076
0.577	0.3	104545	25	F1	TRPV1-Cre::ChR2	female	L1	-405	18.972
0.577	0.3	104545	25	F1	TRPV1-Cre::ChR2	female	L1	-404	20.106
0.577	0.3	104545	25	F1	TRPV1-Cre::ChR2	female	L1	-403	19.682
0.577	0.3	104545	25	F1	TRPV1-Cre::ChR2	female	L1	-402	19.787
0.577	0.3	104545	25	F1	TRPV1-Cre::ChR2	female	L1	-401	19.678
0.577	0.3	104545	25	F1	TRPV1-Cre::ChR2	female	L1	-400	19.014
0.577	0.3	104545	25	F1	TRPV1-Cre::ChR2	female	L1	-399	19.436
0.577	0.3	104545	25	F1	TRPV1-Cre::ChR2	female	L1	-398	19.956
0.577	0.3	104545	25	F1	TRPV1-Cre::ChR2	female	L1	-397	19.282
0.577	0.3	104545	25	F1	TRPV1-Cre::ChR2	female	L1	-396	18.687
0.577	0.3	104545	25	F1	TRPV1-Cre::ChR2	female	L1	-395	20.4
0.577	0.3	104545	25	F1	TRPV1-Cre::ChR2	female	L1	-394	19.938
0.577	0.3	104545	25	F1	TRPV1-Cre::ChR2	female	L1	-393	19.61
0.577	0.3	104545	25	F1	TRPV1-Cre::ChR2	female	L1	-392	19.738
0.577	0.3	104545	25	F1	TRPV1-Cre::ChR2	female	L1	-391	20.127
0.577	0.3	104545	25	F1	TRPV1-Cre::ChR2	female	L1	-390	19.366
0.577	0.3	104545	25	F1	TRPV1-Cre::ChR2	female	L1	-389	20.072
0.577	0.3	104545	25	F1	TRPV1-Cre::ChR2	female	L1	-388	19.851
0.577	0.3	104545	25	F1	TRPV1-Cre::ChR2	female	L1	-387	19.09
0.577	0.3	104545	25	F1	TRPV1-Cre::ChR2	female	L1	-386	19.461
0.577	0.3	104545	25	F1	TRPV1-Cre::ChR2	female	L1	-385	19.055
0.577	0.3	104545	25	F1	TRPV1-Cre::ChR2	female	L1	-384	19.917
0.577	0.3	104545	25	F1	TRPV1-Cre::ChR2	female	L1	-383	19.233
0.577	0.3	104545	25	F1	TRPV1-Cre::ChR2	female	L1	-382	19.249
0.577	0.3	104545	25	F1	TRPV1-Cre::ChR2	female	L1	-381	19.864
0.577	0.3	104545	25	F1	TRPV1-Cre::ChR2	female	L1	-380	19.27
0.577	0.3	104545	25	F1	TRPV1-Cre::ChR2	female	L1	-379	19.208
0.577	0.3	104545	25	F1	TRPV1-Cre::ChR2	female	L1	-378	19.531
0.577	0.3	104545	25	F1	TRPV1-Cre::ChR2	female	L1	-377	19.218
0.577	0.3	104545	25	F1	TRPV1-Cre::ChR2	female	L1	-376	19.49
0.577	0.3	104545	25	F1	TRPV1-Cre::ChR2	female	L1	-375	19.739
0.577	0.3	104545	25	F1	TRPV1-Cre::ChR2	female	L1	-374	19.109
0.577	0.3	104545	25	F1	TRPV1-Cre::ChR2	female	L1	-373	19.589
0.577	0.3	104545	25	F1	TRPV1-Cre::ChR2	female	L1	-372	19.468
0.577	0.3	104545	25	F1	TRPV1-Cre::ChR2	female	L1	-371	19.474
0.577	0.3	104545	25	F1	TRPV1-Cre::ChR2	female	L1	-370	19.701
0.577	0.3	104545	25	F1	TRPV1-Cre::ChR2	female	L1	-369	19.155
0.577	0.3	104545	25	F1	TRPV1-Cre::ChR2	female	L1	-368	19.832
0.577	0.3	104545	25	F1	TRPV1-Cre::ChR2	female	L1	-367	19.884
0.577	0.3	104545	25	F1	TRPV1-Cre::ChR2	female	L1	-366	19.303
0.577	0.3	104545	25	F1	TRPV1-Cre::ChR2	female	L1	-365	19.084
0.577	0.3	104545	25	F1	TRPV1-Cre::ChR2	female	L1	-364	19.378
0.577	0.3	104545	25	F1	TRPV1-Cre::ChR2	female	L1	-363	19.785
0.577	0.3	104545	25	F1	TRPV1-Cre::ChR2	female	L1	-362	19.609
0.577	0.3	104545	25	F1	TRPV1-Cre::ChR2	female	L1	-361	19.589
0.577	0.3	104545	25	F1	TRPV1-Cre::ChR2	female	L1	-360	19.98
0.577	0.3	104545	25	F1	TRPV1-Cre::ChR2	female	L1	-359	19.039
0.577	0.3	104545	25	F1	TRPV1-Cre::ChR2	female	L1	-358	19.482
0.577	0.3	104545	25	F1	TRPV1-Cre::ChR2	female	L1	-357	19.431
0.577	0.3	104545	25	F1	TRPV1-Cre::ChR2	female	L1	-356	19.669
0.577	0.3	104545	25	F1	TRPV1-Cre::ChR2	female	L1	-355	19.385
0.577	0.3	104545	25	F1	TRPV1-Cre::ChR2	female	L1	-354	20.148
0.577	0.3	104545	25	F1	TRPV1-Cre::ChR2	female	L1	-353	19.333
0.577	0.3	104545	25	F1	TRPV1-Cre::ChR2	female	L1	-352	19.879
0.577	0.3	104545	25	F1	TRPV1-Cre::ChR2	female	L1	-351	19.156
0.577	0.3	104545	25	F1	TRPV1-Cre::ChR2	female	L1	-350	19.372
0.577	0.3	104545	25	F1	TRPV1-Cre::ChR2	female	L1	-349	20.141
0.577	0.3	104545	25	F1	TRPV1-Cre::ChR2	female	L1	-348	19.51
0.577	0.3	104545	25	F1	TRPV1-Cre::ChR2	female	L1	-347	19.391
0.577	0.3	104545	25	F1	TRPV1-Cre::ChR2	female	L1	-346	19.228
0.577	0.3	104545	25	F1	TRPV1-Cre::ChR2	female	L1	-345	19.815
0.577	0.3	104545	25	F1	TRPV1-Cre::ChR2	female	L1	-344	19.474
0.577	0.3	104545	25	F1	TRPV1-Cre::ChR2	female	L1	-343	19.589
0.577	0.3	104545	25	F1	TRPV1-Cre::ChR2	female	L1	-342	19.587
0.577	0.3	104545	25	F1	TRPV1-Cre::ChR2	female	L1	-341	19.152
0.577	0.3	104545	25	F1	TRPV1-Cre::ChR2	female	L1	-340	19.232
0.577	0.3	104545	25	F1	TRPV1-Cre::ChR2	female	L1	-339	19.353
0.577	0.3	104545	25	F1	TRPV1-Cre::ChR2	female	L1	-338	18.612
0.577	0.3	104545	25	F1	TRPV1-Cre::ChR2	female	L1	-337	19.062
0.577	0.3	104545	25	F1	TRPV1-Cre::ChR2	female	L1	-336	19.515
0.577	0.3	104545	25	F1	TRPV1-Cre::ChR2	female	L1	-335	20.183
0.577	0.3	104545	25	F1	TRPV1-Cre::ChR2	female	L1	-334	19.152
0.577	0.3	104545	25	F1	TRPV1-Cre::ChR2	female	L1	-333	19.648
0.577	0.3	104545	25	F1	TRPV1-Cre::ChR2	female	L1	-332	19.949
0.577	0.3	104545	25	F1	TRPV1-Cre::ChR2	female	L1	-331	19.838
0.577	0.3	104545	25	F1	TRPV1-Cre::ChR2	female	L1	-330	19.277
0.577	0.3	104545	25	F1	TRPV1-Cre::ChR2	female	L1	-329	18.95
0.577	0.3	104545	25	F1	TRPV1-Cre::ChR2	female	L1	-328	19.201
0.577	0.3	104545	25	F1	TRPV1-Cre::ChR2	female	L1	-327	19.58
0.577	0.3	104545	25	F1	TRPV1-Cre::ChR2	female	L1	-326	18.939
0.577	0.3	104545	25	F1	TRPV1-Cre::ChR2	female	L1	-325	19.719
0.577	0.3	104545	25	F1	TRPV1-Cre::ChR2	female	L1	-324	19.62
0.577	0.3	104545	25	F1	TRPV1-Cre::ChR2	female	L1	-323	18.961
0.577	0.3	104545	25	F1	TRPV1-Cre::ChR2	female	L1	-322	19.361
0.577	0.3	104545	25	F1	TRPV1-Cre::ChR2	female	L1	-321	19.868
0.577	0.3	104545	25	F1	TRPV1-Cre::ChR2	female	L1	-320	19.723
0.577	0.3	104545	25	F1	TRPV1-Cre::ChR2	female	L1	-319	19.644
0.577	0.3	104545	25	F1	TRPV1-Cre::ChR2	female	L1	-318	19.528
0.577	0.3	104545	25	F1	TRPV1-Cre::ChR2	female	L1	-317	19.708
0.577	0.3	104545	25	F1	TRPV1-Cre::ChR2	female	L1	-316	19.434
0.577	0.3	104545	25	F1	TRPV1-Cre::ChR2	female	L1	-315	19.038
0.577	0.3	104545	25	F1	TRPV1-Cre::ChR2	female	L1	-314	19.673
0.577	0.3	104545	25	F1	TRPV1-Cre::ChR2	female	L1	-313	19.833
0.577	0.3	104545	25	F1	TRPV1-Cre::ChR2	female	L1	-312	20.818
0.577	0.3	104545	25	F1	TRPV1-Cre::ChR2	female	L1	-311	19.124
0.577	0.3	104545	25	F1	TRPV1-Cre::ChR2	female	L1	-310	19.994
0.577	0.3	104545	25	F1	TRPV1-Cre::ChR2	female	L1	-309	19.517
0.577	0.3	104545	25	F1	TRPV1-Cre::ChR2	female	L1	-308	19.697
0.577	0.3	104545	25	F1	TRPV1-Cre::ChR2	female	L1	-307	19.425
0.577	0.3	104545	25	F1	TRPV1-Cre::ChR2	female	L1	-306	19.663
0.577	0.3	104545	25	F1	TRPV1-Cre::ChR2	female	L1	-305	19.259
0.577	0.3	104545	25	F1	TRPV1-Cre::ChR2	female	L1	-304	20.043
0.577	0.3	104545	25	F1	TRPV1-Cre::ChR2	female	L1	-303	19.683
0.577	0.3	104545	25	F1	TRPV1-Cre::ChR2	female	L1	-302	19.876
0.577	0.3	104545	25	F1	TRPV1-Cre::ChR2	female	L1	-301	19.922
0.577	0.3	104545	25	F1	TRPV1-Cre::ChR2	female	L1	-300	19.874
0.577	0.3	104545	25	F1	TRPV1-Cre::ChR2	female	L1	-299	19.644
0.577	0.3	104545	25	F1	TRPV1-Cre::ChR2	female	L1	-298	20.068
0.577	0.3	104545	25	F1	TRPV1-Cre::ChR2	female	L1	-297	19.431
0.577	0.3	104545	25	F1	TRPV1-Cre::ChR2	female	L1	-296	20.1
0.577	0.3	104545	25	F1	TRPV1-Cre::ChR2	female	L1	-295	19.85
0.577	0.3	104545	25	F1	TRPV1-Cre::ChR2	female	L1	-294	20.303
0.577	0.3	104545	25	F1	TRPV1-Cre::ChR2	female	L1	-293	19.99
0.577	0.3	104545	25	F1	TRPV1-Cre::ChR2	female	L1	-292	19.69
0.577	0.3	104545	25	F1	TRPV1-Cre::ChR2	female	L1	-291	19.244
0.577	0.3	104545	25	F1	TRPV1-Cre::ChR2	female	L1	-290	19.08
0.577	0.3	104545	25	F1	TRPV1-Cre::ChR2	female	L1	-289	19.685
0.577	0.3	104545	25	F1	TRPV1-Cre::ChR2	female	L1	-288	19.677
0.577	0.3	104545	25	F1	TRPV1-Cre::ChR2	female	L1	-287	19.243
0.577	0.3	104545	25	F1	TRPV1-Cre::ChR2	female	L1	-286	19.488
0.577	0.3	104545	25	F1	TRPV1-Cre::ChR2	female	L1	-285	19.976
0.577	0.3	104545	25	F1	TRPV1-Cre::ChR2	female	L1	-284	19.339
0.577	0.3	104545	25	F1	TRPV1-Cre::ChR2	female	L1	-283	19.678
0.577	0.3	104545	25	F1	TRPV1-Cre::ChR2	female	L1	-282	19.489
0.577	0.3	104545	25	F1	TRPV1-Cre::ChR2	female	L1	-281	19.437
0.577	0.3	104545	25	F1	TRPV1-Cre::ChR2	female	L1	-280	20.37
0.577	0.3	104545	25	F1	TRPV1-Cre::ChR2	female	L1	-279	20.861
0.577	0.3	104545	25	F1	TRPV1-Cre::ChR2	female	L1	-278	19.621
0.577	0.3	104545	25	F1	TRPV1-Cre::ChR2	female	L1	-277	19.734
0.577	0.3	104545	25	F1	TRPV1-Cre::ChR2	female	L1	-276	19.793
0.577	0.3	104545	25	F1	TRPV1-Cre::ChR2	female	L1	-275	19.583
0.577	0.3	104545	25	F1	TRPV1-Cre::ChR2	female	L1	-274	19.441
0.577	0.3	104545	25	F1	TRPV1-Cre::ChR2	female	L1	-273	19.718
0.577	0.3	104545	25	F1	TRPV1-Cre::ChR2	female	L1	-272	20.27
0.577	0.3	104545	25	F1	TRPV1-Cre::ChR2	female	L1	-271	19.633
0.577	0.3	104545	25	F1	TRPV1-Cre::ChR2	female	L1	-270	19.498
0.577	0.3	104545	25	F1	TRPV1-Cre::ChR2	female	L1	-269	19.735
0.577	0.3	104545	25	F1	TRPV1-Cre::ChR2	female	L1	-268	19.552
0.577	0.3	104545	25	F1	TRPV1-Cre::ChR2	female	L1	-267	20.099
0.577	0.3	104545	25	F1	TRPV1-Cre::ChR2	female	L1	-266	19.669
0.577	0.3	104545	25	F1	TRPV1-Cre::ChR2	female	L1	-265	20.07
0.577	0.3	104545	25	F1	TRPV1-Cre::ChR2	female	L1	-264	20.369
0.577	0.3	104545	25	F1	TRPV1-Cre::ChR2	female	L1	-263	19.602
0.577	0.3	104545	25	F1	TRPV1-Cre::ChR2	female	L1	-262	19.62
0.577	0.3	104545	25	F1	TRPV1-Cre::ChR2	female	L1	-261	19.947
0.577	0.3	104545	25	F1	TRPV1-Cre::ChR2	female	L1	-260	19.696
0.577	0.3	104545	25	F1	TRPV1-Cre::ChR2	female	L1	-259	19.735
0.577	0.3	104545	25	F1	TRPV1-Cre::ChR2	female	L1	-258	20.135
0.577	0.3	104545	25	F1	TRPV1-Cre::ChR2	female	L1	-257	19.565
0.577	0.3	104545	25	F1	TRPV1-Cre::ChR2	female	L1	-256	20.237
0.577	0.3	104545	25	F1	TRPV1-Cre::ChR2	female	L1	-255	19.61
0.577	0.3	104545	25	F1	TRPV1-Cre::ChR2	female	L1	-254	19.755
0.577	0.3	104545	25	F1	TRPV1-Cre::ChR2	female	L1	-253	20.024
0.577	0.3	104545	25	F1	TRPV1-Cre::ChR2	female	L1	-252	19.489
0.577	0.3	104545	25	F1	TRPV1-Cre::ChR2	female	L1	-251	19.676
0.577	0.3	104545	25	F1	TRPV1-Cre::ChR2	female	L1	-250	20.094
0.577	0.3	104545	25	F1	TRPV1-Cre::ChR2	female	L1	-249	20.257
0.577	0.3	104545	25	F1	TRPV1-Cre::ChR2	female	L1	-248	20.08
0.577	0.3	104545	25	F1	TRPV1-Cre::ChR2	female	L1	-247	19.692
0.577	0.3	104545	25	F1	TRPV1-Cre::ChR2	female	L1	-246	20.154
0.577	0.3	104545	25	F1	TRPV1-Cre::ChR2	female	L1	-245	20.453
0.577	0.3	104545	25	F1	TRPV1-Cre::ChR2	female	L1	-244	20.155
0.577	0.3	104545	25	F1	TRPV1-Cre::ChR2	female	L1	-243	19.954
0.577	0.3	104545	25	F1	TRPV1-Cre::ChR2	female	L1	-242	20.753
0.577	0.3	104545	25	F1	TRPV1-Cre::ChR2	female	L1	-241	20.297
0.577	0.3	104545	25	F1	TRPV1-Cre::ChR2	female	L1	-240	19.728
0.577	0.3	104545	25	F1	TRPV1-Cre::ChR2	female	L1	-239	19.991
0.577	0.3	104545	25	F1	TRPV1-Cre::ChR2	female	L1	-238	20.713
0.577	0.3	104545	25	F1	TRPV1-Cre::ChR2	female	L1	-237	20.056
0.577	0.3	104545	25	F1	TRPV1-Cre::ChR2	female	L1	-236	19.91
0.577	0.3	104545	25	F1	TRPV1-Cre::ChR2	female	L1	-235	19.333
0.577	0.3	104545	25	F1	TRPV1-Cre::ChR2	female	L1	-234	19.999
0.577	0.3	104545	25	F1	TRPV1-Cre::ChR2	female	L1	-233	19.767
0.577	0.3	104545	25	F1	TRPV1-Cre::ChR2	female	L1	-232	19.967
0.577	0.3	104545	25	F1	TRPV1-Cre::ChR2	female	L1	-231	20.016
0.577	0.3	104545	25	F1	TRPV1-Cre::ChR2	female	L1	-230	20.086
0.577	0.3	104545	25	F1	TRPV1-Cre::ChR2	female	L1	-229	20.131
0.577	0.3	104545	25	F1	TRPV1-Cre::ChR2	female	L1	-228	19.502
0.577	0.3	104545	25	F1	TRPV1-Cre::ChR2	female	L1	-227	19.569
0.577	0.3	104545	25	F1	TRPV1-Cre::ChR2	female	L1	-226	19.833
0.577	0.3	104545	25	F1	TRPV1-Cre::ChR2	female	L1	-225	20.178
0.577	0.3	104545	25	F1	TRPV1-Cre::ChR2	female	L1	-224	19.866
0.577	0.3	104545	25	F1	TRPV1-Cre::ChR2	female	L1	-223	19.973
0.577	0.3	104545	25	F1	TRPV1-Cre::ChR2	female	L1	-222	20.172
0.577	0.3	104545	25	F1	TRPV1-Cre::ChR2	female	L1	-221	19.973
0.577	0.3	104545	25	F1	TRPV1-Cre::ChR2	female	L1	-220	19.516
0.577	0.3	104545	25	F1	TRPV1-Cre::ChR2	female	L1	-219	20.18
0.577	0.3	104545	25	F1	TRPV1-Cre::ChR2	female	L1	-218	19.889
0.577	0.3	104545	25	F1	TRPV1-Cre::ChR2	female	L1	-217	19.77
0.577	0.3	104545	25	F1	TRPV1-Cre::ChR2	female	L1	-216	20.429
0.577	0.3	104545	25	F1	TRPV1-Cre::ChR2	female	L1	-215	20.048
0.577	0.3	104545	25	F1	TRPV1-Cre::ChR2	female	L1	-214	19.559
0.577	0.3	104545	25	F1	TRPV1-Cre::ChR2	female	L1	-213	19.641
0.577	0.3	104545	25	F1	TRPV1-Cre::ChR2	female	L1	-212	19.92
0.577	0.3	104545	25	F1	TRPV1-Cre::ChR2	female	L1	-211	19.414
0.577	0.3	104545	25	F1	TRPV1-Cre::ChR2	female	L1	-210	19.747
0.577	0.3	104545	25	F1	TRPV1-Cre::ChR2	female	L1	-209	19.848
0.577	0.3	104545	25	F1	TRPV1-Cre::ChR2	female	L1	-208	20.047
0.577	0.3	104545	25	F1	TRPV1-Cre::ChR2	female	L1	-207	19.87
0.577	0.3	104545	25	F1	TRPV1-Cre::ChR2	female	L1	-206	20.423
0.577	0.3	104545	25	F1	TRPV1-Cre::ChR2	female	L1	-205	19.647
0.577	0.3	104545	25	F1	TRPV1-Cre::ChR2	female	L1	-204	19.501
0.577	0.3	104545	25	F1	TRPV1-Cre::ChR2	female	L1	-203	19.947
0.577	0.3	104545	25	F1	TRPV1-Cre::ChR2	female	L1	-202	19.699
0.577	0.3	104545	25	F1	TRPV1-Cre::ChR2	female	L1	-201	19.658
0.577	0.3	104545	25	F1	TRPV1-Cre::ChR2	female	L1	-200	19.752
0.577	0.3	104545	25	F1	TRPV1-Cre::ChR2	female	L1	-199	20.016
0.577	0.3	104545	25	F1	TRPV1-Cre::ChR2	female	L1	-198	19.527
0.577	0.3	104545	25	F1	TRPV1-Cre::ChR2	female	L1	-197	20.407
0.577	0.3	104545	25	F1	TRPV1-Cre::ChR2	female	L1	-196	19.341
0.577	0.3	104545	25	F1	TRPV1-Cre::ChR2	female	L1	-195	19.97
0.577	0.3	104545	25	F1	TRPV1-Cre::ChR2	female	L1	-194	20.068
0.577	0.3	104545	25	F1	TRPV1-Cre::ChR2	female	L1	-193	19.905
0.577	0.3	104545	25	F1	TRPV1-Cre::ChR2	female	L1	-192	20.373
0.577	0.3	104545	25	F1	TRPV1-Cre::ChR2	female	L1	-191	19.789
0.577	0.3	104545	25	F1	TRPV1-Cre::ChR2	female	L1	-190	20.03
0.577	0.3	104545	25	F1	TRPV1-Cre::ChR2	female	L1	-189	19.663
0.577	0.3	104545	25	F1	TRPV1-Cre::ChR2	female	L1	-188	20.366
0.577	0.3	104545	25	F1	TRPV1-Cre::ChR2	female	L1	-187	20.092
0.577	0.3	104545	25	F1	TRPV1-Cre::ChR2	female	L1	-186	20.196
0.577	0.3	104545	25	F1	TRPV1-Cre::ChR2	female	L1	-185	20.198
0.577	0.3	104545	25	F1	TRPV1-Cre::ChR2	female	L1	-184	19.871
0.577	0.3	104545	25	F1	TRPV1-Cre::ChR2	female	L1	-183	19.649
0.577	0.3	104545	25	F1	TRPV1-Cre::ChR2	female	L1	-182	19.857
0.577	0.3	104545	25	F1	TRPV1-Cre::ChR2	female	L1	-181	19.994
0.577	0.3	104545	25	F1	TRPV1-Cre::ChR2	female	L1	-180	19.652
0.577	0.3	104545	25	F1	TRPV1-Cre::ChR2	female	L1	-179	20.185
0.577	0.3	104545	25	F1	TRPV1-Cre::ChR2	female	L1	-178	19.903
0.577	0.3	104545	25	F1	TRPV1-Cre::ChR2	female	L1	-177	19.62
0.577	0.3	104545	25	F1	TRPV1-Cre::ChR2	female	L1	-176	20.079
0.577	0.3	104545	25	F1	TRPV1-Cre::ChR2	female	L1	-175	20.197
0.577	0.3	104545	25	F1	TRPV1-Cre::ChR2	female	L1	-174	19.304
0.577	0.3	104545	25	F1	TRPV1-Cre::ChR2	female	L1	-173	20.095
0.577	0.3	104545	25	F1	TRPV1-Cre::ChR2	female	L1	-172	19.424
0.577	0.3	104545	25	F1	TRPV1-Cre::ChR2	female	L1	-171	19.843
0.577	0.3	104545	25	F1	TRPV1-Cre::ChR2	female	L1	-170	20.137
0.577	0.3	104545	25	F1	TRPV1-Cre::ChR2	female	L1	-169	19.347
0.577	0.3	104545	25	F1	TRPV1-Cre::ChR2	female	L1	-168	19.544
0.577	0.3	104545	25	F1	TRPV1-Cre::ChR2	female	L1	-167	19.87
0.577	0.3	104545	25	F1	TRPV1-Cre::ChR2	female	L1	-166	19.773
0.577	0.3	104545	25	F1	TRPV1-Cre::ChR2	female	L1	-165	19.701
0.577	0.3	104545	25	F1	TRPV1-Cre::ChR2	female	L1	-164	19.992
0.577	0.3	104545	25	F1	TRPV1-Cre::ChR2	female	L1	-163	19.606
0.577	0.3	104545	25	F1	TRPV1-Cre::ChR2	female	L1	-162	19.564
0.577	0.3	104545	25	F1	TRPV1-Cre::ChR2	female	L1	-161	19.548
0.577	0.3	104545	25	F1	TRPV1-Cre::ChR2	female	L1	-160	19.541
0.577	0.3	104545	25	F1	TRPV1-Cre::ChR2	female	L1	-159	20.155
0.577	0.3	104545	25	F1	TRPV1-Cre::ChR2	female	L1	-158	20.493
0.577	0.3	104545	25	F1	TRPV1-Cre::ChR2	female	L1	-157	19.873
0.577	0.3	104545	25	F1	TRPV1-Cre::ChR2	female	L1	-156	20.034
0.577	0.3	104545	25	F1	TRPV1-Cre::ChR2	female	L1	-155	19.946
0.577	0.3	104545	25	F1	TRPV1-Cre::ChR2	female	L1	-154	20.1
0.577	0.3	104545	25	F1	TRPV1-Cre::ChR2	female	L1	-153	19.543
0.577	0.3	104545	25	F1	TRPV1-Cre::ChR2	female	L1	-152	20.124
0.577	0.3	104545	25	F1	TRPV1-Cre::ChR2	female	L1	-151	19.649
0.577	0.3	104545	25	F1	TRPV1-Cre::ChR2	female	L1	-150	19.655
0.577	0.3	104545	25	F1	TRPV1-Cre::ChR2	female	L1	-149	19.691
0.577	0.3	104545	25	F1	TRPV1-Cre::ChR2	female	L1	-148	20.634
0.577	0.3	104545	25	F1	TRPV1-Cre::ChR2	female	L1	-147	20.386
0.577	0.3	104545	25	F1	TRPV1-Cre::ChR2	female	L1	-146	20.094
0.577	0.3	104545	25	F1	TRPV1-Cre::ChR2	female	L1	-145	20.407
0.577	0.3	104545	25	F1	TRPV1-Cre::ChR2	female	L1	-144	20.226
0.577	0.3	104545	25	F1	TRPV1-Cre::ChR2	female	L1	-143	19.998
0.577	0.3	104545	25	F1	TRPV1-Cre::ChR2	female	L1	-142	20.248
0.577	0.3	104545	25	F1	TRPV1-Cre::ChR2	female	L1	-141	19.827
0.577	0.3	104545	25	F1	TRPV1-Cre::ChR2	female	L1	-140	20.592
0.577	0.3	104545	25	F1	TRPV1-Cre::ChR2	female	L1	-139	19.723
0.577	0.3	104545	25	F1	TRPV1-Cre::ChR2	female	L1	-138	20.061
0.577	0.3	104545	25	F1	TRPV1-Cre::ChR2	female	L1	-137	20.373
0.577	0.3	104545	25	F1	TRPV1-Cre::ChR2	female	L1	-136	20.75
0.577	0.3	104545	25	F1	TRPV1-Cre::ChR2	female	L1	-135	20.35
0.577	0.3	104545	25	F1	TRPV1-Cre::ChR2	female	L1	-134	20.263
0.577	0.3	104545	25	F1	TRPV1-Cre::ChR2	female	L1	-133	20.155
0.577	0.3	104545	25	F1	TRPV1-Cre::ChR2	female	L1	-132	20.769
0.577	0.3	104545	25	F1	TRPV1-Cre::ChR2	female	L1	-131	19.643
0.577	0.3	104545	25	F1	TRPV1-Cre::ChR2	female	L1	-130	20.494
0.577	0.3	104545	25	F1	TRPV1-Cre::ChR2	female	L1	-129	19.683
0.577	0.3	104545	25	F1	TRPV1-Cre::ChR2	female	L1	-128	20.397
0.577	0.3	104545	25	F1	TRPV1-Cre::ChR2	female	L1	-127	20.213
0.577	0.3	104545	25	F1	TRPV1-Cre::ChR2	female	L1	-126	20.142
0.577	0.3	104545	25	F1	TRPV1-Cre::ChR2	female	L1	-125	19.764
0.577	0.3	104545	25	F1	TRPV1-Cre::ChR2	female	L1	-124	19.561
0.577	0.3	104545	25	F1	TRPV1-Cre::ChR2	female	L1	-123	19.671
0.577	0.3	104545	25	F1	TRPV1-Cre::ChR2	female	L1	-122	20.273
0.577	0.3	104545	25	F1	TRPV1-Cre::ChR2	female	L1	-121	19.817
0.577	0.3	104545	25	F1	TRPV1-Cre::ChR2	female	L1	-120	19.832
0.577	0.3	104545	25	F1	TRPV1-Cre::ChR2	female	L1	-119	19.06
0.577	0.3	104545	25	F1	TRPV1-Cre::ChR2	female	L1	-118	19.461
0.577	0.3	104545	25	F1	TRPV1-Cre::ChR2	female	L1	-117	19.573
0.577	0.3	104545	25	F1	TRPV1-Cre::ChR2	female	L1	-116	20.234
0.577	0.3	104545	25	F1	TRPV1-Cre::ChR2	female	L1	-115	19.594
0.577	0.3	104545	25	F1	TRPV1-Cre::ChR2	female	L1	-114	20.765
0.577	0.3	104545	25	F1	TRPV1-Cre::ChR2	female	L1	-113	19.429
0.577	0.3	104545	25	F1	TRPV1-Cre::ChR2	female	L1	-112	19.61
0.577	0.3	104545	25	F1	TRPV1-Cre::ChR2	female	L1	-111	20.067
0.577	0.3	104545	25	F1	TRPV1-Cre::ChR2	female	L1	-110	19.886
0.577	0.3	104545	25	F1	TRPV1-Cre::ChR2	female	L1	-109	20.236
0.577	0.3	104545	25	F1	TRPV1-Cre::ChR2	female	L1	-108	20.054
0.577	0.3	104545	25	F1	TRPV1-Cre::ChR2	female	L1	-107	20.282
0.577	0.3	104545	25	F1	TRPV1-Cre::ChR2	female	L1	-106	20.735
0.577	0.3	104545	25	F1	TRPV1-Cre::ChR2	female	L1	-105	19.763
0.577	0.3	104545	25	F1	TRPV1-Cre::ChR2	female	L1	-104	19.975
0.577	0.3	104545	25	F1	TRPV1-Cre::ChR2	female	L1	-103	19.536
0.577	0.3	104545	25	F1	TRPV1-Cre::ChR2	female	L1	-102	19.537
0.577	0.3	104545	25	F1	TRPV1-Cre::ChR2	female	L1	-101	20.034
0.577	0.3	104545	25	F1	TRPV1-Cre::ChR2	female	L1	-100	19.66
0.577	0.3	104545	25	F1	TRPV1-Cre::ChR2	female	L1	-99	20.197
0.577	0.3	104545	25	F1	TRPV1-Cre::ChR2	female	L1	-98	20.43
0.577	0.3	104545	25	F1	TRPV1-Cre::ChR2	female	L1	-97	19.901
0.577	0.3	104545	25	F1	TRPV1-Cre::ChR2	female	L1	-96	19.124
0.577	0.3	104545	25	F1	TRPV1-Cre::ChR2	female	L1	-95	19.691
0.577	0.3	104545	25	F1	TRPV1-Cre::ChR2	female	L1	-94	19.636
0.577	0.3	104545	25	F1	TRPV1-Cre::ChR2	female	L1	-93	20.395
0.577	0.3	104545	25	F1	TRPV1-Cre::ChR2	female	L1	-92	19.743
0.577	0.3	104545	25	F1	TRPV1-Cre::ChR2	female	L1	-91	19.695
0.577	0.3	104545	25	F1	TRPV1-Cre::ChR2	female	L1	-90	19.759
0.577	0.3	104545	25	F1	TRPV1-Cre::ChR2	female	L1	-89	19.316
0.577	0.3	104545	25	F1	TRPV1-Cre::ChR2	female	L1	-88	19.279
0.577	0.3	104545	25	F1	TRPV1-Cre::ChR2	female	L1	-87	19.288
0.577	0.3	104545	25	F1	TRPV1-Cre::ChR2	female	L1	-86	19.187
0.577	0.3	104545	25	F1	TRPV1-Cre::ChR2	female	L1	-85	19.198
0.577	0.3	104545	25	F1	TRPV1-Cre::ChR2	female	L1	-84	19.549
0.577	0.3	104545	25	F1	TRPV1-Cre::ChR2	female	L1	-83	19.233
0.577	0.3	104545	25	F1	TRPV1-Cre::ChR2	female	L1	-82	19.735
0.577	0.3	104545	25	F1	TRPV1-Cre::ChR2	female	L1	-81	19.141
0.577	0.3	104545	25	F1	TRPV1-Cre::ChR2	female	L1	-80	19.286
0.577	0.3	104545	25	F1	TRPV1-Cre::ChR2	female	L1	-79	19.53
0.577	0.3	104545	25	F1	TRPV1-Cre::ChR2	female	L1	-78	19.178
0.577	0.3	104545	25	F1	TRPV1-Cre::ChR2	female	L1	-77	19.364
0.577	0.3	104545	25	F1	TRPV1-Cre::ChR2	female	L1	-76	19.719
0.577	0.3	104545	25	F1	TRPV1-Cre::ChR2	female	L1	-75	19.726
0.577	0.3	104545	25	F1	TRPV1-Cre::ChR2	female	L1	-74	19.055
0.577	0.3	104545	25	F1	TRPV1-Cre::ChR2	female	L1	-73	19.23
0.577	0.3	104545	25	F1	TRPV1-Cre::ChR2	female	L1	-72	19.194
0.577	0.3	104545	25	F1	TRPV1-Cre::ChR2	female	L1	-71	18.897
0.577	0.3	104545	25	F1	TRPV1-Cre::ChR2	female	L1	-70	19.637
0.577	0.3	104545	25	F1	TRPV1-Cre::ChR2	female	L1	-69	19.959
0.577	0.3	104545	25	F1	TRPV1-Cre::ChR2	female	L1	-68	19.667
0.577	0.3	104545	25	F1	TRPV1-Cre::ChR2	female	L1	-67	19.715
0.577	0.3	104545	25	F1	TRPV1-Cre::ChR2	female	L1	-66	19.658
0.577	0.3	104545	25	F1	TRPV1-Cre::ChR2	female	L1	-65	19.184
0.577	0.3	104545	25	F1	TRPV1-Cre::ChR2	female	L1	-64	19.143
0.577	0.3	104545	25	F1	TRPV1-Cre::ChR2	female	L1	-63	19.146
0.577	0.3	104545	25	F1	TRPV1-Cre::ChR2	female	L1	-62	19.714
0.577	0.3	104545	25	F1	TRPV1-Cre::ChR2	female	L1	-61	19.142
0.577	0.3	104545	25	F1	TRPV1-Cre::ChR2	female	L1	-60	19.408
0.577	0.3	104545	25	F1	TRPV1-Cre::ChR2	female	L1	-59	19.177
0.577	0.3	104545	25	F1	TRPV1-Cre::ChR2	female	L1	-58	19.175
0.577	0.3	104545	25	F1	TRPV1-Cre::ChR2	female	L1	-57	19.442
0.577	0.3	104545	25	F1	TRPV1-Cre::ChR2	female	L1	-56	19.085
0.577	0.3	104545	25	F1	TRPV1-Cre::ChR2	female	L1	-55	18.879
0.577	0.3	104545	25	F1	TRPV1-Cre::ChR2	female	L1	-54	18.992
0.577	0.3	104545	25	F1	TRPV1-Cre::ChR2	female	L1	-53	19.397
0.577	0.3	104545	25	F1	TRPV1-Cre::ChR2	female	L1	-52	19.2
0.577	0.3	104545	25	F1	TRPV1-Cre::ChR2	female	L1	-51	20.497
0.577	0.3	104545	25	F1	TRPV1-Cre::ChR2	female	L1	-50	19.363
0.577	0.3	104545	25	F1	TRPV1-Cre::ChR2	female	L1	-49	19.564
0.577	0.3	104545	25	F1	TRPV1-Cre::ChR2	female	L1	-48	19.391
0.577	0.3	104545	25	F1	TRPV1-Cre::ChR2	female	L1	-47	19.217
0.577	0.3	104545	25	F1	TRPV1-Cre::ChR2	female	L1	-46	19.583
0.577	0.3	104545	25	F1	TRPV1-Cre::ChR2	female	L1	-45	19.48
0.577	0.3	104545	25	F1	TRPV1-Cre::ChR2	female	L1	-44	19.507
0.577	0.3	104545	25	F1	TRPV1-Cre::ChR2	female	L1	-43	19.744
0.577	0.3	104545	25	F1	TRPV1-Cre::ChR2	female	L1	-42	19.771
0.577	0.3	104545	25	F1	TRPV1-Cre::ChR2	female	L1	-41	19.685
0.577	0.3	104545	25	F1	TRPV1-Cre::ChR2	female	L1	-40	19.193
0.577	0.3	104545	25	F1	TRPV1-Cre::ChR2	female	L1	-39	19.385
0.577	0.3	104545	25	F1	TRPV1-Cre::ChR2	female	L1	-38	19.11
0.577	0.3	104545	25	F1	TRPV1-Cre::ChR2	female	L1	-37	19.332
0.577	0.3	104545	25	F1	TRPV1-Cre::ChR2	female	L1	-36	20.166
0.577	0.3	104545	25	F1	TRPV1-Cre::ChR2	female	L1	-35	19.387
0.577	0.3	104545	25	F1	TRPV1-Cre::ChR2	female	L1	-34	19.42
0.577	0.3	104545	25	F1	TRPV1-Cre::ChR2	female	L1	-33	20.195
0.577	0.3	104545	25	F1	TRPV1-Cre::ChR2	female	L1	-32	19.774
0.577	0.3	104545	25	F1	TRPV1-Cre::ChR2	female	L1	-31	19.298
0.577	0.3	104545	25	F1	TRPV1-Cre::ChR2	female	L1	-30	20.087
0.577	0.3	104545	25	F1	TRPV1-Cre::ChR2	female	L1	-29	19.686
0.577	0.3	104545	25	F1	TRPV1-Cre::ChR2	female	L1	-28	19.331
0.577	0.3	104545	25	F1	TRPV1-Cre::ChR2	female	L1	-27	19.195
0.577	0.3	104545	25	F1	TRPV1-Cre::ChR2	female	L1	-26	19.178
0.577	0.3	104545	25	F1	TRPV1-Cre::ChR2	female	L1	-25	19.977
0.577	0.3	104545	25	F1	TRPV1-Cre::ChR2	female	L1	-24	19.66
0.577	0.3	104545	25	F1	TRPV1-Cre::ChR2	female	L1	-23	19.354
0.577	0.3	104545	25	F1	TRPV1-Cre::ChR2	female	L1	-22	19.709
0.577	0.3	104545	25	F1	TRPV1-Cre::ChR2	female	L1	-21	20.115
0.577	0.3	104545	25	F1	TRPV1-Cre::ChR2	female	L1	-20	19.918
0.577	0.3	104545	25	F1	TRPV1-Cre::ChR2	female	L1	-19	19.536
0.577	0.3	104545	25	F1	TRPV1-Cre::ChR2	female	L1	-18	18.848
0.577	0.3	104545	25	F1	TRPV1-Cre::ChR2	female	L1	-17	19.108
0.577	0.3	104545	25	F1	TRPV1-Cre::ChR2	female	L1	-16	19.043
0.577	0.3	104545	25	F1	TRPV1-Cre::ChR2	female	L1	-15	19.47
0.577	0.3	104545	25	F1	TRPV1-Cre::ChR2	female	L1	-14	19.768
0.577	0.3	104545	25	F1	TRPV1-Cre::ChR2	female	L1	-13	19.605
0.577	0.3	104545	25	F1	TRPV1-Cre::ChR2	female	L1	-12	20.365
0.577	0.3	104545	25	F1	TRPV1-Cre::ChR2	female	L1	-11	19.546
0.577	0.3	104545	25	F1	TRPV1-Cre::ChR2	female	L1	-10	19.396
0.577	0.3	104545	25	F1	TRPV1-Cre::ChR2	female	L1	-9	19.283
0.577	0.3	104545	25	F1	TRPV1-Cre::ChR2	female	L1	-8	19.292
0.577	0.3	104545	25	F1	TRPV1-Cre::ChR2	female	L1	-7	19.579
0.577	0.3	104545	25	F1	TRPV1-Cre::ChR2	female	L1	-6	19.342
0.577	0.3	104545	25	F1	TRPV1-Cre::ChR2	female	L1	-5	19.341
0.577	0.3	104545	25	F1	TRPV1-Cre::ChR2	female	L1	-4	19.286
0.577	0.3	104545	25	F1	TRPV1-Cre::ChR2	female	L1	-3	19.3
0.577	0.3	104545	25	F1	TRPV1-Cre::ChR2	female	L1	-2	19.685
0.577	0.3	104545	25	F1	TRPV1-Cre::ChR2	female	L1	-1	19.625
0.577	0.3	104545	25	F1	TRPV1-Cre::ChR2	female	L1	0	20.441
0.577	0.3	104545	25	F1	TRPV1-Cre::ChR2	female	L1	1	19.383
0.577	0.3	104545	25	F1	TRPV1-Cre::ChR2	female	L1	2	19.131
0.577	0.3	104545	25	F1	TRPV1-Cre::ChR2	female	L1	3	19.593
0.577	0.3	104545	25	F1	TRPV1-Cre::ChR2	female	L1	4	19.858
0.577	0.3	104545	25	F1	TRPV1-Cre::ChR2	female	L1	5	19.267
0.577	0.3	104545	25	F1	TRPV1-Cre::ChR2	female	L1	6	19.307
0.577	0.3	104545	25	F1	TRPV1-Cre::ChR2	female	L1	7	19.159
0.577	0.3	104545	25	F1	TRPV1-Cre::ChR2	female	L1	8	19.584
0.577	0.3	104545	25	F1	TRPV1-Cre::ChR2	female	L1	9	20.25
0.577	0.3	104545	25	F1	TRPV1-Cre::ChR2	female	L1	10	19.361
0.577	0.3	104545	25	F1	TRPV1-Cre::ChR2	female	L1	11	19.445
0.577	0.3	104545	25	F1	TRPV1-Cre::ChR2	female	L1	12	19.899
0.577	0.3	104545	25	F1	TRPV1-Cre::ChR2	female	L1	13	19.922
0.577	0.3	104545	25	F1	TRPV1-Cre::ChR2	female	L1	14	19.633
0.577	0.3	104545	25	F1	TRPV1-Cre::ChR2	female	L1	15	19.16
0.577	0.3	104545	25	F1	TRPV1-Cre::ChR2	female	L1	16	19.477
0.577	0.3	104545	25	F1	TRPV1-Cre::ChR2	female	L1	17	19.17
0.577	0.3	104545	25	F1	TRPV1-Cre::ChR2	female	L1	18	19.122
0.577	0.3	104545	25	F1	TRPV1-Cre::ChR2	female	L1	19	20.039
0.577	0.3	104545	25	F1	TRPV1-Cre::ChR2	female	L1	20	18.798
0.577	0.3	104545	25	F1	TRPV1-Cre::ChR2	female	L1	21	18.523
0.577	0.3	104545	25	F1	TRPV1-Cre::ChR2	female	L1	22	19.332
0.577	0.3	104545	25	F1	TRPV1-Cre::ChR2	female	L1	23	18.937
0.577	0.3	104545	25	F1	TRPV1-Cre::ChR2	female	L1	24	19.354
0.577	0.3	104545	25	F1	TRPV1-Cre::ChR2	female	L1	25	19.841
0.577	0.3	104545	25	F1	TRPV1-Cre::ChR2	female	L1	26	18.927
0.577	0.3	104545	25	F1	TRPV1-Cre::ChR2	female	L1	27	19.375
0.577	0.3	104545	25	F1	TRPV1-Cre::ChR2	female	L1	28	19.074
0.577	0.3	104545	25	F1	TRPV1-Cre::ChR2	female	L1	29	19.432
0.577	0.3	104545	25	F1	TRPV1-Cre::ChR2	female	L1	30	19.264
0.577	0.3	104545	25	F1	TRPV1-Cre::ChR2	female	L1	31	19.479
0.577	0.3	104545	25	F1	TRPV1-Cre::ChR2	female	L1	32	18.674
0.577	0.3	104545	25	F1	TRPV1-Cre::ChR2	female	L1	33	18.63
0.577	0.3	104545	25	F1	TRPV1-Cre::ChR2	female	L1	34	19.698
0.577	0.3	104545	25	F1	TRPV1-Cre::ChR2	female	L1	35	19.035
0.577	0.3	104545	25	F1	TRPV1-Cre::ChR2	female	L1	36	19.772
0.577	0.3	104545	25	F1	TRPV1-Cre::ChR2	female	L1	37	19.285
0.577	0.3	104545	25	F1	TRPV1-Cre::ChR2	female	L1	38	19.478
0.577	0.3	104545	25	F1	TRPV1-Cre::ChR2	female	L1	39	18.822
0.577	0.3	104545	25	F1	TRPV1-Cre::ChR2	female	L1	40	19.2
0.577	0.3	104545	25	F1	TRPV1-Cre::ChR2	female	L1	41	19.612
0.577	0.3	104545	25	F1	TRPV1-Cre::ChR2	female	L1	42	19.691
0.577	0.3	104545	25	F1	TRPV1-Cre::ChR2	female	L1	43	19.83
0.577	0.3	104545	25	F1	TRPV1-Cre::ChR2	female	L1	44	19.127
0.577	0.3	104545	25	F1	TRPV1-Cre::ChR2	female	L1	45	19.152
0.577	0.3	104545	25	F1	TRPV1-Cre::ChR2	female	L1	46	19.405
0.577	0.3	104545	25	F1	TRPV1-Cre::ChR2	female	L1	47	18.971
0.577	0.3	104545	25	F1	TRPV1-Cre::ChR2	female	L1	48	19.048
0.577	0.3	104545	25	F1	TRPV1-Cre::ChR2	female	L1	49	19.16
0.577	0.3	104545	25	F1	TRPV1-Cre::ChR2	female	L1	50	19.689
0.577	0.3	104545	25	F1	TRPV1-Cre::ChR2	female	L1	51	19.53
0.577	0.3	104545	25	F1	TRPV1-Cre::ChR2	female	L1	52	19.033
0.577	0.3	104545	25	F1	TRPV1-Cre::ChR2	female	L1	53	19.331
0.577	0.3	104545	25	F1	TRPV1-Cre::ChR2	female	L1	54	18.672
0.577	0.3	104545	25	F1	TRPV1-Cre::ChR2	female	L1	55	19.412
0.577	0.3	104545	25	F1	TRPV1-Cre::ChR2	female	L1	56	19.174
0.577	0.3	104545	25	F1	TRPV1-Cre::ChR2	female	L1	57	18.68
0.577	0.3	104545	25	F1	TRPV1-Cre::ChR2	female	L1	58	19.918
0.577	0.3	104545	25	F1	TRPV1-Cre::ChR2	female	L1	59	19.762
0.577	0.3	104545	25	F1	TRPV1-Cre::ChR2	female	L1	60	19.144
0.577	0.3	104545	25	F1	TRPV1-Cre::ChR2	female	L1	61	19.44
0.577	0.3	104545	25	F1	TRPV1-Cre::ChR2	female	L1	62	19.51
0.577	0.3	104545	25	F1	TRPV1-Cre::ChR2	female	L1	63	19.678
0.577	0.3	104545	25	F1	TRPV1-Cre::ChR2	female	L1	64	19.84
0.577	0.3	104545	25	F1	TRPV1-Cre::ChR2	female	L1	65	19.396
0.577	0.3	104545	25	F1	TRPV1-Cre::ChR2	female	L1	66	19.532
0.577	0.3	104545	25	F1	TRPV1-Cre::ChR2	female	L1	67	18.868
0.577	0.3	104545	25	F1	TRPV1-Cre::ChR2	female	L1	68	19.488
0.577	0.3	104545	25	F1	TRPV1-Cre::ChR2	female	L1	69	19.826
0.577	0.3	104545	25	F1	TRPV1-Cre::ChR2	female	L1	70	19.459
0.577	0.3	104545	25	F1	TRPV1-Cre::ChR2	female	L1	71	20.007
0.577	0.3	104545	25	F1	TRPV1-Cre::ChR2	female	L1	72	19.217
0.577	0.3	104545	25	F1	TRPV1-Cre::ChR2	female	L1	73	18.688
0.577	0.3	104545	25	F1	TRPV1-Cre::ChR2	female	L1	74	19.564
0.577	0.3	104545	25	F1	TRPV1-Cre::ChR2	female	L1	75	19.763
0.577	0.3	104545	25	F1	TRPV1-Cre::ChR2	female	L1	76	19.47
0.577	0.3	104545	25	F1	TRPV1-Cre::ChR2	female	L1	77	19.43
0.577	0.3	104545	25	F1	TRPV1-Cre::ChR2	female	L1	78	19.274
0.577	0.3	104545	25	F1	TRPV1-Cre::ChR2	female	L1	79	19.439
0.577	0.3	104545	25	F1	TRPV1-Cre::ChR2	female	L1	80	19.11
0.577	0.3	104545	25	F1	TRPV1-Cre::ChR2	female	L1	81	19.362
0.577	0.3	104545	25	F1	TRPV1-Cre::ChR2	female	L1	82	19.362
0.577	0.3	104545	25	F1	TRPV1-Cre::ChR2	female	L1	83	19.879
0.577	0.3	104545	25	F1	TRPV1-Cre::ChR2	female	L1	84	19.661
0.577	0.3	104545	25	F1	TRPV1-Cre::ChR2	female	L1	85	19.353
0.577	0.3	104545	25	F1	TRPV1-Cre::ChR2	female	L1	86	19.882
0.577	0.3	104545	25	F1	TRPV1-Cre::ChR2	female	L1	87	19.287
0.577	0.3	104545	25	F1	TRPV1-Cre::ChR2	female	L1	88	19.712
0.577	0.3	104545	25	F1	TRPV1-Cre::ChR2	female	L1	89	19.772
0.577	0.3	104545	25	F1	TRPV1-Cre::ChR2	female	L1	90	19.719
0.577	0.3	104545	25	F1	TRPV1-Cre::ChR2	female	L1	91	19.228
0.577	0.3	104545	25	F1	TRPV1-Cre::ChR2	female	L1	92	19.559
0.577	0.3	104545	25	F1	TRPV1-Cre::ChR2	female	L1	93	19.633
0.577	0.3	104545	25	F1	TRPV1-Cre::ChR2	female	L1	94	19.546
0.577	0.3	104545	25	F1	TRPV1-Cre::ChR2	female	L1	95	19.443
0.577	0.3	104545	25	F1	TRPV1-Cre::ChR2	female	L1	96	19.289
0.577	0.3	104545	25	F1	TRPV1-Cre::ChR2	female	L1	97	20.482
0.577	0.3	104545	25	F1	TRPV1-Cre::ChR2	female	L1	98	19.679
0.577	0.3	104545	25	F1	TRPV1-Cre::ChR2	female	L1	99	19.956
0.577	0.3	104545	25	F1	TRPV1-Cre::ChR2	female	L1	100	19.909
0.577	0.3	104545	25	F1	TRPV1-Cre::ChR2	female	L1	101	19.912
0.577	0.3	104545	25	F1	TRPV1-Cre::ChR2	female	L1	102	19.611
0.577	0.3	104545	25	F1	TRPV1-Cre::ChR2	female	L1	103	20.07
0.577	0.3	104545	25	F1	TRPV1-Cre::ChR2	female	L1	104	19.437
0.577	0.3	104545	25	F1	TRPV1-Cre::ChR2	female	L1	105	19.236
0.577	0.3	104545	25	F1	TRPV1-Cre::ChR2	female	L1	106	19.91
0.577	0.3	104545	25	F1	TRPV1-Cre::ChR2	female	L1	107	19.736
0.577	0.3	104545	25	F1	TRPV1-Cre::ChR2	female	L1	108	19.66
0.577	0.3	104545	25	F1	TRPV1-Cre::ChR2	female	L1	109	19.881
0.577	0.3	104545	25	F1	TRPV1-Cre::ChR2	female	L1	110	19.439
0.577	0.3	104545	25	F1	TRPV1-Cre::ChR2	female	L1	111	19.447
0.577	0.3	104545	25	F1	TRPV1-Cre::ChR2	female	L1	112	19.172
0.577	0.3	104545	25	F1	TRPV1-Cre::ChR2	female	L1	113	19.31
0.577	0.3	104545	25	F1	TRPV1-Cre::ChR2	female	L1	114	19.977
0.577	0.3	104545	25	F1	TRPV1-Cre::ChR2	female	L1	115	19.925
0.577	0.3	104545	25	F1	TRPV1-Cre::ChR2	female	L1	116	19.541
0.577	0.3	104545	25	F1	TRPV1-Cre::ChR2	female	L1	117	19.584
0.577	0.3	104545	25	F1	TRPV1-Cre::ChR2	female	L1	118	19.713
0.577	0.3	104545	25	F1	TRPV1-Cre::ChR2	female	L1	119	19.647
0.577	0.3	104545	25	F1	TRPV1-Cre::ChR2	female	L1	120	19.208
0.577	0.3	104545	25	F1	TRPV1-Cre::ChR2	female	L1	121	19.46
0.577	0.3	104545	25	F1	TRPV1-Cre::ChR2	female	L1	122	20.259
0.577	0.3	104545	25	F1	TRPV1-Cre::ChR2	female	L1	123	19.405
0.577	0.3	104545	25	F1	TRPV1-Cre::ChR2	female	L1	124	19.481
0.577	0.3	104545	25	F1	TRPV1-Cre::ChR2	female	L1	125	19.921
0.577	0.3	104545	25	F1	TRPV1-Cre::ChR2	female	L1	126	19.81
0.577	0.3	104545	25	F1	TRPV1-Cre::ChR2	female	L1	127	19.72
0.577	0.3	104545	25	F1	TRPV1-Cre::ChR2	female	L1	128	19.333
0.577	0.3	104545	25	F1	TRPV1-Cre::ChR2	female	L1	129	19.864
0.577	0.3	104545	25	F1	TRPV1-Cre::ChR2	female	L1	130	19.988
0.577	0.3	104545	25	F1	TRPV1-Cre::ChR2	female	L1	131	20.036
0.577	0.3	104545	25	F1	TRPV1-Cre::ChR2	female	L1	132	20.178
0.577	0.3	104545	25	F1	TRPV1-Cre::ChR2	female	L1	133	20.241
0.577	0.3	104545	25	F1	TRPV1-Cre::ChR2	female	L1	134	19.589
0.577	0.3	104545	25	F1	TRPV1-Cre::ChR2	female	L1	135	19.334
0.577	0.3	104545	25	F1	TRPV1-Cre::ChR2	female	L1	136	19.275
0.577	0.3	104545	25	F1	TRPV1-Cre::ChR2	female	L1	137	18.851
0.577	0.3	104545	25	F1	TRPV1-Cre::ChR2	female	L1	138	19.5
0.577	0.3	104545	25	F1	TRPV1-Cre::ChR2	female	L1	139	19.158
0.577	0.3	104545	25	F1	TRPV1-Cre::ChR2	female	L1	140	19.283
0.577	0.3	104545	25	F1	TRPV1-Cre::ChR2	female	L1	141	19.263
0.577	0.3	104545	25	F1	TRPV1-Cre::ChR2	female	L1	142	18.863
0.577	0.3	104545	25	F1	TRPV1-Cre::ChR2	female	L1	143	19.231
0.577	0.3	104545	25	F1	TRPV1-Cre::ChR2	female	L1	144	18.958
0.577	0.3	104545	25	F1	TRPV1-Cre::ChR2	female	L1	145	19.146
0.577	0.3	104545	25	F1	TRPV1-Cre::ChR2	female	L1	146	18.98
0.577	0.3	104545	25	F1	TRPV1-Cre::ChR2	female	L1	147	19.539
0.577	0.3	104545	25	F1	TRPV1-Cre::ChR2	female	L1	148	19.226
0.577	0.3	104545	25	F1	TRPV1-Cre::ChR2	female	L1	149	18.955
0.577	0.3	104545	25	F1	TRPV1-Cre::ChR2	female	L1	150	19.43
0.577	0.3	104545	25	F1	TRPV1-Cre::ChR2	female	L1	151	19.351
0.577	0.3	104545	25	F1	TRPV1-Cre::ChR2	female	L1	152	20.064
0.577	0.3	104545	25	F1	TRPV1-Cre::ChR2	female	L1	153	19.155
0.577	0.3	104545	25	F1	TRPV1-Cre::ChR2	female	L1	154	19.466
0.577	0.3	104545	25	F1	TRPV1-Cre::ChR2	female	L1	155	20.719
0.577	0.3	104545	25	F1	TRPV1-Cre::ChR2	female	L1	156	20.143
0.577	0.3	104545	25	F1	TRPV1-Cre::ChR2	female	L1	157	19.811
0.577	0.3	104545	25	F1	TRPV1-Cre::ChR2	female	L1	158	19.569
0.577	0.3	104545	25	F1	TRPV1-Cre::ChR2	female	L1	159	19.622
0.577	0.3	104545	25	F1	TRPV1-Cre::ChR2	female	L1	160	19.887
0.577	0.3	104545	25	F1	TRPV1-Cre::ChR2	female	L1	161	19.678
0.577	0.3	104545	25	F1	TRPV1-Cre::ChR2	female	L1	162	20.133
0.577	0.3	104545	25	F1	TRPV1-Cre::ChR2	female	L1	163	20.18
0.577	0.3	104545	25	F1	TRPV1-Cre::ChR2	female	L1	164	19.609
0.577	0.3	104545	25	F1	TRPV1-Cre::ChR2	female	L1	165	19.812
0.577	0.3	104545	25	F1	TRPV1-Cre::ChR2	female	L1	166	20.013
0.577	0.3	104545	25	F1	TRPV1-Cre::ChR2	female	L1	167	20.596
0.577	0.3	104545	25	F1	TRPV1-Cre::ChR2	female	L1	168	19.78
0.577	0.3	104545	25	F1	TRPV1-Cre::ChR2	female	L1	169	19.449
0.577	0.3	104545	25	F1	TRPV1-Cre::ChR2	female	L1	170	20.289
0.577	0.3	104545	25	F1	TRPV1-Cre::ChR2	female	L1	171	20.469
0.577	0.3	104545	25	F1	TRPV1-Cre::ChR2	female	L1	172	20.688
0.577	0.3	104545	25	F1	TRPV1-Cre::ChR2	female	L1	173	19.532
0.577	0.3	104545	25	F1	TRPV1-Cre::ChR2	female	L1	174	19.089
0.577	0.3	104545	25	F1	TRPV1-Cre::ChR2	female	L1	175	20.311
0.577	0.3	104545	25	F1	TRPV1-Cre::ChR2	female	L1	176	19.625
0.577	0.3	104545	25	F1	TRPV1-Cre::ChR2	female	L1	177	19.685
0.577	0.3	104545	25	F1	TRPV1-Cre::ChR2	female	L1	178	19.765
0.577	0.3	104545	25	F1	TRPV1-Cre::ChR2	female	L1	179	19.609
0.577	0.3	104545	25	F1	TRPV1-Cre::ChR2	female	L1	180	20.313
0.577	0.3	104545	25	F1	TRPV1-Cre::ChR2	female	L1	181	20.043
0.577	0.3	104545	25	F1	TRPV1-Cre::ChR2	female	L1	182	19.01
0.577	0.3	104545	25	F1	TRPV1-Cre::ChR2	female	L1	183	20.129
0.577	0.3	104545	25	F1	TRPV1-Cre::ChR2	female	L1	184	19.794
0.577	0.3	104545	25	F1	TRPV1-Cre::ChR2	female	L1	185	19.283
0.577	0.3	104545	25	F1	TRPV1-Cre::ChR2	female	L1	186	19.313
0.577	0.3	104545	25	F1	TRPV1-Cre::ChR2	female	L1	187	20.006
0.577	0.3	104545	25	F1	TRPV1-Cre::ChR2	female	L1	188	18.904
0.577	0.3	104545	25	F1	TRPV1-Cre::ChR2	female	L1	189	19.627
0.577	0.3	104545	25	F1	TRPV1-Cre::ChR2	female	L1	190	19.688
0.577	0.3	104545	25	F1	TRPV1-Cre::ChR2	female	L1	191	20.104
0.577	0.3	104545	25	F1	TRPV1-Cre::ChR2	female	L1	192	20.387
0.577	0.3	104545	25	F1	TRPV1-Cre::ChR2	female	L1	193	19.414
0.577	0.3	104545	25	F1	TRPV1-Cre::ChR2	female	L1	194	20.025
0.577	0.3	104545	25	F1	TRPV1-Cre::ChR2	female	L1	195	19.165
0.577	0.3	104545	25	F1	TRPV1-Cre::ChR2	female	L1	196	19.172
0.577	0.3	104545	25	F1	TRPV1-Cre::ChR2	female	L1	197	19.887
0.577	0.3	104545	25	F1	TRPV1-Cre::ChR2	female	L1	198	19.463
0.577	0.3	104545	25	F1	TRPV1-Cre::ChR2	female	L1	199	19.361
0.577	0.3	104545	25	F1	TRPV1-Cre::ChR2	female	L1	200	19.336
0.577	0.3	104545	25	F1	TRPV1-Cre::ChR2	female	L1	201	19.55
0.577	0.3	104545	25	F1	TRPV1-Cre::ChR2	female	L1	202	19.156
0.577	0.3	104545	25	F1	TRPV1-Cre::ChR2	female	L1	203	19.406
0.577	0.3	104545	25	F1	TRPV1-Cre::ChR2	female	L1	204	19.322
0.577	0.3	104545	25	F1	TRPV1-Cre::ChR2	female	L1	205	19.526
0.577	0.3	104545	25	F1	TRPV1-Cre::ChR2	female	L1	206	19.33
0.577	0.3	104545	25	F1	TRPV1-Cre::ChR2	female	L1	207	19.944
0.577	0.3	104545	25	F1	TRPV1-Cre::ChR2	female	L1	208	19.706
0.577	0.3	104545	25	F1	TRPV1-Cre::ChR2	female	L1	209	19.186
0.577	0.3	104545	25	F1	TRPV1-Cre::ChR2	female	L1	210	19.002
0.577	0.3	104545	25	F1	TRPV1-Cre::ChR2	female	L1	211	19.609
0.577	0.3	104545	25	F1	TRPV1-Cre::ChR2	female	L1	212	19.661
0.577	0.3	104545	25	F1	TRPV1-Cre::ChR2	female	L1	213	19.234
0.577	0.3	104545	25	F1	TRPV1-Cre::ChR2	female	L1	214	19.438
0.577	0.3	104545	25	F1	TRPV1-Cre::ChR2	female	L1	215	19.197
0.577	0.3	104545	25	F1	TRPV1-Cre::ChR2	female	L1	216	18.842
0.577	0.3	104545	25	F1	TRPV1-Cre::ChR2	female	L1	217	19.393
0.577	0.3	104545	25	F1	TRPV1-Cre::ChR2	female	L1	218	18.715
0.577	0.3	104545	25	F1	TRPV1-Cre::ChR2	female	L1	219	19.848
0.577	0.3	104545	25	F1	TRPV1-Cre::ChR2	female	L1	220	19.905
0.577	0.3	104545	25	F1	TRPV1-Cre::ChR2	female	L1	221	19.558
0.577	0.3	104545	25	F1	TRPV1-Cre::ChR2	female	L1	222	18.833
0.577	0.3	104545	25	F1	TRPV1-Cre::ChR2	female	L1	223	19.651
0.577	0.3	104545	25	F1	TRPV1-Cre::ChR2	female	L1	224	18.833
0.577	0.3	104545	25	F1	TRPV1-Cre::ChR2	female	L1	225	18.914
0.577	0.3	104545	25	F1	TRPV1-Cre::ChR2	female	L1	226	19.162
0.577	0.3	104545	25	F1	TRPV1-Cre::ChR2	female	L1	227	18.634
0.577	0.3	104545	25	F1	TRPV1-Cre::ChR2	female	L1	228	18.447
0.577	0.3	104545	25	F1	TRPV1-Cre::ChR2	female	L1	229	18.782
0.577	0.3	104545	25	F1	TRPV1-Cre::ChR2	female	L1	230	18.902
0.577	0.3	104545	25	F1	TRPV1-Cre::ChR2	female	L1	231	18.961
0.577	0.3	104545	25	F1	TRPV1-Cre::ChR2	female	L1	232	19.207
0.577	0.3	104545	25	F1	TRPV1-Cre::ChR2	female	L1	233	19.039
0.577	0.3	104545	25	F1	TRPV1-Cre::ChR2	female	L1	234	18.458
0.577	0.3	104545	25	F1	TRPV1-Cre::ChR2	female	L1	235	18.682
0.577	0.3	104545	25	F1	TRPV1-Cre::ChR2	female	L1	236	19.375
0.577	0.3	104545	25	F1	TRPV1-Cre::ChR2	female	L1	237	18.785
0.577	0.3	104545	25	F1	TRPV1-Cre::ChR2	female	L1	238	19.351
0.577	0.3	104545	25	F1	TRPV1-Cre::ChR2	female	L1	239	18.831
0.577	0.3	104545	25	F1	TRPV1-Cre::ChR2	female	L1	240	18.91
0.577	0.3	104545	25	F1	TRPV1-Cre::ChR2	female	L1	241	18.397
0.577	0.3	104545	25	F1	TRPV1-Cre::ChR2	female	L1	242	19.401
0.577	0.3	104545	25	F1	TRPV1-Cre::ChR2	female	L1	243	18.638
0.577	0.3	104545	25	F1	TRPV1-Cre::ChR2	female	L1	244	18.647
0.577	0.3	104545	25	F1	TRPV1-Cre::ChR2	female	L1	245	18.593
0.577	0.3	104545	25	F1	TRPV1-Cre::ChR2	female	L1	246	18.001
0.577	0.3	104545	25	F1	TRPV1-Cre::ChR2	female	L1	247	18.68
0.577	0.3	104545	25	F1	TRPV1-Cre::ChR2	female	L1	248	18.809
0.577	0.3	104545	25	F1	TRPV1-Cre::ChR2	female	L1	249	19.126
0.577	0.3	104545	25	F1	TRPV1-Cre::ChR2	female	L1	250	19.165
0.577	0.3	104545	25	F1	TRPV1-Cre::ChR2	female	L1	251	18.407
0.577	0.3	104545	25	F1	TRPV1-Cre::ChR2	female	L1	252	18.437
0.577	0.3	104545	25	F1	TRPV1-Cre::ChR2	female	L1	253	18.224
0.577	0.3	104545	25	F1	TRPV1-Cre::ChR2	female	L1	254	18.382
0.577	0.3	104545	25	F1	TRPV1-Cre::ChR2	female	L1	255	18.461
0.577	0.3	104545	25	F1	TRPV1-Cre::ChR2	female	L1	256	18.788
0.577	0.3	104545	25	F1	TRPV1-Cre::ChR2	female	L1	257	19.01
0.577	0.3	104545	25	F1	TRPV1-Cre::ChR2	female	L1	258	19.034
0.577	0.3	104545	25	F1	TRPV1-Cre::ChR2	female	L1	259	19.262
0.577	0.3	104545	25	F1	TRPV1-Cre::ChR2	female	L1	260	19.07
0.577	0.3	104545	25	F1	TRPV1-Cre::ChR2	female	L1	261	18.695
0.577	0.3	104545	25	F1	TRPV1-Cre::ChR2	female	L1	262	19.231
0.577	0.3	104545	25	F1	TRPV1-Cre::ChR2	female	L1	263	18.925
0.577	0.3	104545	25	F1	TRPV1-Cre::ChR2	female	L1	264	19.321
0.577	0.3	104545	25	F1	TRPV1-Cre::ChR2	female	L1	265	19.02
0.577	0.3	104545	25	F1	TRPV1-Cre::ChR2	female	L1	266	18.46
0.577	0.3	104545	25	F1	TRPV1-Cre::ChR2	female	L1	267	19.496
0.577	0.3	104545	25	F1	TRPV1-Cre::ChR2	female	L1	268	19.26
0.577	0.3	104545	25	F1	TRPV1-Cre::ChR2	female	L1	269	19.368
0.577	0.3	104545	25	F1	TRPV1-Cre::ChR2	female	L1	270	19.316
0.577	0.3	104545	25	F1	TRPV1-Cre::ChR2	female	L1	271	19.009
0.577	0.3	104545	25	F1	TRPV1-Cre::ChR2	female	L1	272	18.452
0.577	0.3	104545	25	F1	TRPV1-Cre::ChR2	female	L1	273	18.693
0.577	0.3	104545	25	F1	TRPV1-Cre::ChR2	female	L1	274	18.993
0.577	0.3	104545	25	F1	TRPV1-Cre::ChR2	female	L1	275	19.473
0.577	0.3	104545	25	F1	TRPV1-Cre::ChR2	female	L1	276	19.138
0.577	0.3	104545	25	F1	TRPV1-Cre::ChR2	female	L1	277	19.03
0.577	0.3	104545	25	F1	TRPV1-Cre::ChR2	female	L1	278	19.369
0.577	0.3	104545	25	F1	TRPV1-Cre::ChR2	female	L1	279	19.713
0.577	0.3	104545	25	F1	TRPV1-Cre::ChR2	female	L1	280	19.482
0.577	0.3	104545	25	F1	TRPV1-Cre::ChR2	female	L1	281	19.374
0.577	0.3	104545	25	F1	TRPV1-Cre::ChR2	female	L1	282	19.271
0.577	0.3	104545	25	F1	TRPV1-Cre::ChR2	female	L1	283	18.849
0.577	0.3	104545	25	F1	TRPV1-Cre::ChR2	female	L1	284	18.7
0.577	0.3	104545	25	F1	TRPV1-Cre::ChR2	female	L1	285	18.749
0.577	0.3	104545	25	F1	TRPV1-Cre::ChR2	female	L1	286	18.672
0.577	0.3	104545	25	F1	TRPV1-Cre::ChR2	female	L1	287	19.65
0.577	0.3	104545	25	F1	TRPV1-Cre::ChR2	female	L1	288	18.964
0.577	0.3	104545	25	F1	TRPV1-Cre::ChR2	female	L1	289	19.413
0.577	0.3	104545	25	F1	TRPV1-Cre::ChR2	female	L1	290	18.802
0.577	0.3	104545	25	F1	TRPV1-Cre::ChR2	female	L1	291	19.441
0.577	0.3	104545	25	F1	TRPV1-Cre::ChR2	female	L1	292	19.149
0.577	0.3	104545	25	F1	TRPV1-Cre::ChR2	female	L1	293	19.06
0.577	0.3	104545	25	F1	TRPV1-Cre::ChR2	female	L1	294	19.334
0.577	0.3	104545	25	F1	TRPV1-Cre::ChR2	female	L1	295	19.138
0.577	0.3	104545	25	F1	TRPV1-Cre::ChR2	female	L1	296	18.552
0.577	0.3	104545	25	F1	TRPV1-Cre::ChR2	female	L1	297	19.026
0.577	0.3	104545	25	F1	TRPV1-Cre::ChR2	female	L1	298	19.098
0.577	0.3	104545	25	F1	TRPV1-Cre::ChR2	female	L1	299	18.459
0.577	0.3	104545	25	F1	TRPV1-Cre::ChR2	female	L1	300	19.311
0.577	0.3	104545	25	F1	TRPV1-Cre::ChR2	female	L1	301	19.752
0.577	0.3	104545	25	F1	TRPV1-Cre::ChR2	female	L1	302	18.638
0.577	0.3	104545	25	F1	TRPV1-Cre::ChR2	female	L1	303	18.845
0.577	0.3	104545	25	F1	TRPV1-Cre::ChR2	female	L1	304	18.661
0.577	0.3	104545	25	F1	TRPV1-Cre::ChR2	female	L1	305	19.587
0.577	0.3	104545	25	F1	TRPV1-Cre::ChR2	female	L1	306	18.972
0.577	0.3	104545	25	F1	TRPV1-Cre::ChR2	female	L1	307	18.854
0.577	0.3	104545	25	F1	TRPV1-Cre::ChR2	female	L1	308	18.897
0.577	0.3	104545	25	F1	TRPV1-Cre::ChR2	female	L1	309	19.961
0.577	0.3	104545	25	F1	TRPV1-Cre::ChR2	female	L1	310	19.324
0.577	0.3	104545	25	F1	TRPV1-Cre::ChR2	female	L1	311	19.523
0.577	0.3	104545	25	F1	TRPV1-Cre::ChR2	female	L1	312	19.488
0.577	0.3	104545	25	F1	TRPV1-Cre::ChR2	female	L1	313	19.045
0.577	0.3	104545	25	F1	TRPV1-Cre::ChR2	female	L1	314	19.012
0.577	0.3	104545	25	F1	TRPV1-Cre::ChR2	female	L1	315	19.174
0.577	0.3	104545	25	F1	TRPV1-Cre::ChR2	female	L1	316	18.835
0.577	0.3	104545	25	F1	TRPV1-Cre::ChR2	female	L1	317	19.222
0.577	0.3	104545	25	F1	TRPV1-Cre::ChR2	female	L1	318	19.318
0.577	0.3	104545	25	F1	TRPV1-Cre::ChR2	female	L1	319	19.461
0.577	0.3	104545	25	F1	TRPV1-Cre::ChR2	female	L1	320	19.446
0.577	0.3	104545	25	F1	TRPV1-Cre::ChR2	female	L1	321	19.134
0.577	0.3	104545	25	F1	TRPV1-Cre::ChR2	female	L1	322	19.744
0.577	0.3	104545	25	F1	TRPV1-Cre::ChR2	female	L1	323	18.741
0.577	0.3	104545	25	F1	TRPV1-Cre::ChR2	female	L1	324	19.593
0.577	0.3	104545	25	F1	TRPV1-Cre::ChR2	female	L1	325	18.869
0.577	0.3	104545	25	F1	TRPV1-Cre::ChR2	female	L1	326	18.867
0.577	0.3	104545	25	F1	TRPV1-Cre::ChR2	female	L1	327	17.814
0.577	0.3	104545	25	F1	TRPV1-Cre::ChR2	female	L1	328	19.641
0.577	0.3	104545	25	F1	TRPV1-Cre::ChR2	female	L1	329	18.312
0.577	0.3	104545	25	F1	TRPV1-Cre::ChR2	female	L1	330	18.756
0.577	0.3	104545	25	F1	TRPV1-Cre::ChR2	female	L1	331	18.36
0.577	0.3	104545	25	F1	TRPV1-Cre::ChR2	female	L1	332	18.239
0.577	0.3	104545	25	F1	TRPV1-Cre::ChR2	female	L1	333	18.073
0.577	0.3	104545	25	F1	TRPV1-Cre::ChR2	female	L1	334	18.576
0.577	0.3	104545	25	F1	TRPV1-Cre::ChR2	female	L1	335	18.904
0.577	0.3	104545	25	F1	TRPV1-Cre::ChR2	female	L1	336	18.654
0.577	0.3	104545	25	F1	TRPV1-Cre::ChR2	female	L1	337	18.41
0.577	0.3	104545	25	F1	TRPV1-Cre::ChR2	female	L1	338	18.086
0.577	0.3	104545	25	F1	TRPV1-Cre::ChR2	female	L1	339	18.153
0.577	0.3	104545	25	F1	TRPV1-Cre::ChR2	female	L1	340	18.871
0.577	0.3	104545	25	F1	TRPV1-Cre::ChR2	female	L1	341	17.901
0.577	0.3	104545	25	F1	TRPV1-Cre::ChR2	female	L1	342	18.117
0.577	0.3	104545	25	F1	TRPV1-Cre::ChR2	female	L1	343	18.525
0.577	0.3	104545	25	F1	TRPV1-Cre::ChR2	female	L1	344	18.367
0.577	0.3	104545	25	F1	TRPV1-Cre::ChR2	female	L1	345	18.664
0.577	0.3	104545	25	F1	TRPV1-Cre::ChR2	female	L1	346	18.615
0.577	0.3	104545	25	F1	TRPV1-Cre::ChR2	female	L1	347	18.441
0.577	0.3	104545	25	F1	TRPV1-Cre::ChR2	female	L1	348	19.058
0.577	0.3	104545	25	F1	TRPV1-Cre::ChR2	female	L1	349	18.857
0.577	0.3	104545	25	F1	TRPV1-Cre::ChR2	female	L1	350	18.497
0.577	0.3	104545	25	F1	TRPV1-Cre::ChR2	female	L1	351	19.504
0.577	0.3	104545	25	F1	TRPV1-Cre::ChR2	female	L1	352	18.551
0.577	0.3	104545	25	F1	TRPV1-Cre::ChR2	female	L1	353	18.676
0.577	0.3	104545	25	F1	TRPV1-Cre::ChR2	female	L1	354	18.866
0.577	0.3	104545	25	F1	TRPV1-Cre::ChR2	female	L1	355	19.254
0.577	0.3	104545	25	F1	TRPV1-Cre::ChR2	female	L1	356	19.208
0.577	0.3	104545	25	F1	TRPV1-Cre::ChR2	female	L1	357	18.172
0.577	0.3	104545	25	F1	TRPV1-Cre::ChR2	female	L1	358	17.948
0.577	0.3	104545	25	F1	TRPV1-Cre::ChR2	female	L1	359	18.451
0.577	0.3	104545	25	F1	TRPV1-Cre::ChR2	female	L1	360	17.787
0.577	0.3	104545	25	F1	TRPV1-Cre::ChR2	female	L1	361	17.898
0.577	0.3	104545	25	F1	TRPV1-Cre::ChR2	female	L1	362	18.266
0.577	0.3	104545	25	F1	TRPV1-Cre::ChR2	female	L1	363	18.849
0.577	0.3	104545	25	F1	TRPV1-Cre::ChR2	female	L1	364	19.011
0.577	0.3	104545	25	F1	TRPV1-Cre::ChR2	female	L1	365	18.91
0.577	0.3	104545	25	F1	TRPV1-Cre::ChR2	female	L1	366	18.502
0.577	0.3	104545	25	F1	TRPV1-Cre::ChR2	female	L1	367	18.639
0.577	0.3	104545	25	F1	TRPV1-Cre::ChR2	female	L1	368	17.882
0.577	0.3	104545	25	F1	TRPV1-Cre::ChR2	female	L1	369	19.296
0.577	0.3	104545	25	F1	TRPV1-Cre::ChR2	female	L1	370	18.518
0.577	0.3	104545	25	F1	TRPV1-Cre::ChR2	female	L1	371	18.411
0.577	0.3	104545	25	F1	TRPV1-Cre::ChR2	female	L1	372	18.645
0.577	0.3	104545	25	F1	TRPV1-Cre::ChR2	female	L1	373	18.851
0.577	0.3	104545	25	F1	TRPV1-Cre::ChR2	female	L1	374	18.262
0.577	0.3	104545	25	F1	TRPV1-Cre::ChR2	female	L1	375	18.48
0.577	0.3	104545	25	F1	TRPV1-Cre::ChR2	female	L1	376	18.506
0.577	0.3	104545	25	F1	TRPV1-Cre::ChR2	female	L1	377	18.016
0.577	0.3	104545	25	F1	TRPV1-Cre::ChR2	female	L1	378	19.106
0.577	0.3	104545	25	F1	TRPV1-Cre::ChR2	female	L1	379	18.379
0.577	0.3	104545	25	F1	TRPV1-Cre::ChR2	female	L1	380	18.746
0.577	0.3	104545	25	F1	TRPV1-Cre::ChR2	female	L1	381	18.616
0.577	0.3	104545	25	F1	TRPV1-Cre::ChR2	female	L1	382	18.145
0.577	0.3	104545	25	F1	TRPV1-Cre::ChR2	female	L1	383	18.97
0.577	0.3	104545	25	F1	TRPV1-Cre::ChR2	female	L1	384	18.134
0.577	0.3	104545	25	F1	TRPV1-Cre::ChR2	female	L1	385	18.454
0.577	0.3	104545	25	F1	TRPV1-Cre::ChR2	female	L1	386	18.274
0.577	0.3	104545	25	F1	TRPV1-Cre::ChR2	female	L1	387	18.868
0.577	0.3	104545	25	F1	TRPV1-Cre::ChR2	female	L1	388	18.206
0.577	0.3	104545	25	F1	TRPV1-Cre::ChR2	female	L1	389	18.926
0.577	0.3	104545	25	F1	TRPV1-Cre::ChR2	female	L1	390	18.505
0.577	0.3	104545	25	F1	TRPV1-Cre::ChR2	female	L1	391	18.801
0.577	0.3	104545	25	F1	TRPV1-Cre::ChR2	female	L1	392	18.524
0.577	0.3	104545	25	F1	TRPV1-Cre::ChR2	female	L1	393	19.136
0.577	0.3	104545	25	F1	TRPV1-Cre::ChR2	female	L1	394	19.531
0.577	0.3	104545	25	F1	TRPV1-Cre::ChR2	female	L1	395	18.195
0.577	0.3	104545	25	F1	TRPV1-Cre::ChR2	female	L1	396	19.019
0.577	0.3	104545	25	F1	TRPV1-Cre::ChR2	female	L1	397	18.363
0.577	0.3	104545	25	F1	TRPV1-Cre::ChR2	female	L1	398	18.835
0.577	0.3	104545	25	F1	TRPV1-Cre::ChR2	female	L1	399	18.597
0.577	0.3	104545	25	F1	TRPV1-Cre::ChR2	female	L1	400	18.451
0.577	0.3	104545	25	F1	TRPV1-Cre::ChR2	female	L1	401	18.167
0.577	0.3	104545	25	F1	TRPV1-Cre::ChR2	female	L1	402	18.97
0.577	0.3	104545	25	F1	TRPV1-Cre::ChR2	female	L1	403	18.445
0.577	0.3	104545	25	F1	TRPV1-Cre::ChR2	female	L1	404	18.89
0.577	0.3	104545	25	F1	TRPV1-Cre::ChR2	female	L1	405	18.818
0.577	0.3	104545	25	F1	TRPV1-Cre::ChR2	female	L1	406	18.987
0.577	0.3	104545	25	F1	TRPV1-Cre::ChR2	female	L1	407	18.713
0.577	0.3	104545	25	F1	TRPV1-Cre::ChR2	female	L1	408	19.166
0.577	0.3	104545	25	F1	TRPV1-Cre::ChR2	female	L1	409	18.949
0.577	0.3	104545	25	F1	TRPV1-Cre::ChR2	female	L1	410	18.342
0.577	0.3	104545	25	F1	TRPV1-Cre::ChR2	female	L1	411	18.261
0.577	0.3	104545	25	F1	TRPV1-Cre::ChR2	female	L1	412	18.466
0.577	0.3	104545	25	F1	TRPV1-Cre::ChR2	female	L1	413	18.07
0.577	0.3	104545	25	F1	TRPV1-Cre::ChR2	female	L1	414	18.483
0.577	0.3	104545	25	F1	TRPV1-Cre::ChR2	female	L1	415	18.34
0.577	0.3	104545	25	F1	TRPV1-Cre::ChR2	female	L1	416	18.191
0.577	0.3	104545	25	F1	TRPV1-Cre::ChR2	female	L1	417	17.998
0.577	0.3	104545	25	F1	TRPV1-Cre::ChR2	female	L1	418	18.358
0.577	0.3	104545	25	F1	TRPV1-Cre::ChR2	female	L1	419	18.341
0.577	0.3	104545	25	F1	TRPV1-Cre::ChR2	female	L1	420	18.466
0.577	0.3	104545	25	F1	TRPV1-Cre::ChR2	female	L1	421	18.737
0.577	0.3	104545	25	F1	TRPV1-Cre::ChR2	female	L1	422	18.794
0.577	0.3	104545	25	F1	TRPV1-Cre::ChR2	female	L1	423	19.341
0.577	0.3	104545	25	F1	TRPV1-Cre::ChR2	female	L1	424	18.677
0.577	0.3	104545	25	F1	TRPV1-Cre::ChR2	female	L1	425	18.476
0.577	0.3	104545	25	F1	TRPV1-Cre::ChR2	female	L1	426	18.811
0.577	0.3	104545	25	F1	TRPV1-Cre::ChR2	female	L1	427	17.834
0.577	0.3	104545	25	F1	TRPV1-Cre::ChR2	female	L1	428	18.796
0.577	0.3	104545	25	F1	TRPV1-Cre::ChR2	female	L1	429	19.177
0.577	0.3	104545	25	F1	TRPV1-Cre::ChR2	female	L1	430	19.029
0.577	0.3	104545	25	F1	TRPV1-Cre::ChR2	female	L1	431	19.006
0.577	0.3	104545	25	F1	TRPV1-Cre::ChR2	female	L1	432	18.149
0.577	0.3	104545	25	F1	TRPV1-Cre::ChR2	female	L1	433	18.66
0.577	0.3	104545	25	F1	TRPV1-Cre::ChR2	female	L1	434	18.983
0.577	0.3	104545	25	F1	TRPV1-Cre::ChR2	female	L1	435	18.031
0.577	0.3	104545	25	F1	TRPV1-Cre::ChR2	female	L1	436	18.875
0.577	0.3	104545	25	F1	TRPV1-Cre::ChR2	female	L1	437	18.473
0.577	0.3	104545	25	F1	TRPV1-Cre::ChR2	female	L1	438	18.813
0.577	0.3	104545	25	F1	TRPV1-Cre::ChR2	female	L1	439	18.262
0.577	0.3	104545	25	F1	TRPV1-Cre::ChR2	female	L1	440	18.53
0.577	0.3	104545	25	F1	TRPV1-Cre::ChR2	female	L1	441	18.924
0.577	0.3	104545	25	F1	TRPV1-Cre::ChR2	female	L1	442	18.084
0.577	0.3	104545	25	F1	TRPV1-Cre::ChR2	female	L1	443	18.621
0.577	0.3	104545	25	F1	TRPV1-Cre::ChR2	female	L1	444	19.166
0.577	0.3	104545	25	F1	TRPV1-Cre::ChR2	female	L1	445	18.913
0.577	0.3	104545	25	F1	TRPV1-Cre::ChR2	female	L1	446	19.335
0.577	0.3	104545	25	F1	TRPV1-Cre::ChR2	female	L1	447	18.446
0.577	0.3	104545	25	F1	TRPV1-Cre::ChR2	female	L1	448	18.773
0.577	0.3	104545	25	F1	TRPV1-Cre::ChR2	female	L1	449	18.926
0.577	0.3	104545	25	F1	TRPV1-Cre::ChR2	female	L1	450	18.988
0.577	0.3	104545	25	F1	TRPV1-Cre::ChR2	female	L1	451	19.604
0.577	0.3	104545	25	F1	TRPV1-Cre::ChR2	female	L1	452	18.167
0.577	0.3	104545	25	F1	TRPV1-Cre::ChR2	female	L1	453	18.027
0.577	0.3	104545	25	F1	TRPV1-Cre::ChR2	female	L1	454	17.941
0.577	0.3	104545	25	F1	TRPV1-Cre::ChR2	female	L1	455	18.545
0.577	0.3	104545	25	F1	TRPV1-Cre::ChR2	female	L1	456	18.712
0.577	0.3	104545	25	F1	TRPV1-Cre::ChR2	female	L1	457	19.204
0.577	0.3	104545	25	F1	TRPV1-Cre::ChR2	female	L1	458	19.159
0.577	0.3	104545	25	F1	TRPV1-Cre::ChR2	female	L1	459	18.781
0.577	0.3	104545	25	F1	TRPV1-Cre::ChR2	female	L1	460	18.745
0.577	0.3	104545	25	F1	TRPV1-Cre::ChR2	female	L1	461	18.66
0.577	0.3	104545	25	F1	TRPV1-Cre::ChR2	female	L1	462	17.982
0.577	0.3	104545	25	F1	TRPV1-Cre::ChR2	female	L1	463	18.214
0.577	0.3	104545	25	F1	TRPV1-Cre::ChR2	female	L1	464	18.936
0.577	0.3	104545	25	F1	TRPV1-Cre::ChR2	female	L1	465	18.147
0.577	0.3	104545	25	F1	TRPV1-Cre::ChR2	female	L1	466	19
0.577	0.3	104545	25	F1	TRPV1-Cre::ChR2	female	L1	467	18.848
0.577	0.3	104545	25	F1	TRPV1-Cre::ChR2	female	L1	468	18.046
0.577	0.3	104545	25	F1	TRPV1-Cre::ChR2	female	L1	469	18.621
0.577	0.3	104545	25	F1	TRPV1-Cre::ChR2	female	L1	470	18.062
0.577	0.3	104545	25	F1	TRPV1-Cre::ChR2	female	L1	471	18.062
0.577	0.3	104545	25	F1	TRPV1-Cre::ChR2	female	L1	472	17.634
0.577	0.3	104545	25	F1	TRPV1-Cre::ChR2	female	L1	473	18.352
0.577	0.3	104545	25	F1	TRPV1-Cre::ChR2	female	L1	474	17.65
0.577	0.3	104545	25	F1	TRPV1-Cre::ChR2	female	L1	475	17.628
0.577	0.3	104545	25	F1	TRPV1-Cre::ChR2	female	L1	476	18.001
0.577	0.3	104545	25	F1	TRPV1-Cre::ChR2	female	L1	477	18.423
0.577	0.3	104545	25	F1	TRPV1-Cre::ChR2	female	L1	478	18.117
0.577	0.3	104545	25	F1	TRPV1-Cre::ChR2	female	L1	479	17.722
0.577	0.3	104545	25	F1	TRPV1-Cre::ChR2	female	L1	480	18.255
0.577	0.3	104545	25	F1	TRPV1-Cre::ChR2	female	L1	481	18.415
0.577	0.3	104545	25	F1	TRPV1-Cre::ChR2	female	L1	482	18.219
0.577	0.3	104545	25	F1	TRPV1-Cre::ChR2	female	L1	483	17.962
0.577	0.3	104545	25	F1	TRPV1-Cre::ChR2	female	L1	484	18.738
0.577	0.3	104545	25	F1	TRPV1-Cre::ChR2	female	L1	485	17.973
0.577	0.3	104545	25	F1	TRPV1-Cre::ChR2	female	L1	486	17.782
0.577	0.3	104545	25	F1	TRPV1-Cre::ChR2	female	L1	487	18.339
0.577	0.3	104545	25	F1	TRPV1-Cre::ChR2	female	L1	488	17.978
0.577	0.3	104545	25	F1	TRPV1-Cre::ChR2	female	L1	489	18.555
0.577	0.3	104545	25	F1	TRPV1-Cre::ChR2	female	L1	490	18.531
0.577	0.3	104545	25	F1	TRPV1-Cre::ChR2	female	L1	491	18.654
0.577	0.3	104545	25	F1	TRPV1-Cre::ChR2	female	L1	492	18.176
0.577	0.3	104545	25	F1	TRPV1-Cre::ChR2	female	L1	493	18.189
0.577	0.3	104545	25	F1	TRPV1-Cre::ChR2	female	L1	494	18.019
0.577	0.3	104545	25	F1	TRPV1-Cre::ChR2	female	L1	495	18.478
0.577	0.3	104545	25	F1	TRPV1-Cre::ChR2	female	L1	496	18.318
0.577	0.3	104545	25	F1	TRPV1-Cre::ChR2	female	L1	497	18.315
0.577	0.3	104545	25	F1	TRPV1-Cre::ChR2	female	L1	498	18.391
0.577	0.3	104545	25	F1	TRPV1-Cre::ChR2	female	L1	499	18.245
0.577	0.3	104545	25	F1	TRPV1-Cre::ChR2	female	L1	500	18.903
0.577	0.3	104545	25	F1	TRPV1-Cre::ChR2	female	L1	501	18.54
0.577	0.3	104545	25	F1	TRPV1-Cre::ChR2	female	L1	502	18.821
0.577	0.3	104545	25	F1	TRPV1-Cre::ChR2	female	L1	503	18.487
0.577	0.3	104545	25	F1	TRPV1-Cre::ChR2	female	L1	504	17.825
0.577	0.3	104545	25	F1	TRPV1-Cre::ChR2	female	L1	505	18.056
0.577	0.3	104545	25	F1	TRPV1-Cre::ChR2	female	L1	506	18.267
0.577	0.3	104545	25	F1	TRPV1-Cre::ChR2	female	L1	507	18.429
0.577	0.3	104545	25	F1	TRPV1-Cre::ChR2	female	L1	508	18.067
0.577	0.3	104545	25	F1	TRPV1-Cre::ChR2	female	L1	509	18.164
0.577	0.3	104545	25	F1	TRPV1-Cre::ChR2	female	L1	510	18.004
0.577	0.3	104545	25	F1	TRPV1-Cre::ChR2	female	L1	511	17.715
0.577	0.3	104545	25	F1	TRPV1-Cre::ChR2	female	L1	512	17.646
0.577	0.3	104545	25	F1	TRPV1-Cre::ChR2	female	L1	513	18.176
0.577	0.3	104545	25	F1	TRPV1-Cre::ChR2	female	L1	514	17.847
0.577	0.3	104545	25	F1	TRPV1-Cre::ChR2	female	L1	515	18.301
0.577	0.3	104545	25	F1	TRPV1-Cre::ChR2	female	L1	516	18.372
0.577	0.3	104545	25	F1	TRPV1-Cre::ChR2	female	L1	517	17.54
0.577	0.3	104545	25	F1	TRPV1-Cre::ChR2	female	L1	518	18.13
0.577	0.3	104545	25	F1	TRPV1-Cre::ChR2	female	L1	519	18.095
0.577	0.3	104545	25	F1	TRPV1-Cre::ChR2	female	L1	520	18.432
0.577	0.3	104545	25	F1	TRPV1-Cre::ChR2	female	L1	521	17.561
0.577	0.3	104545	25	F1	TRPV1-Cre::ChR2	female	L1	522	18.423
0.577	0.3	104545	25	F1	TRPV1-Cre::ChR2	female	L1	523	18.536
0.577	0.3	104545	25	F1	TRPV1-Cre::ChR2	female	L1	524	17.928
0.577	0.3	104545	25	F1	TRPV1-Cre::ChR2	female	L1	525	18.202
0.577	0.3	104545	25	F1	TRPV1-Cre::ChR2	female	L1	526	18.592
0.577	0.3	104545	25	F1	TRPV1-Cre::ChR2	female	L1	527	18.199
0.577	0.3	104545	25	F1	TRPV1-Cre::ChR2	female	L1	528	18.174
0.577	0.3	104545	25	F1	TRPV1-Cre::ChR2	female	L1	529	18.334
0.577	0.3	104545	25	F1	TRPV1-Cre::ChR2	female	L1	530	18.435
0.577	0.3	104545	25	F1	TRPV1-Cre::ChR2	female	L1	531	17.925
0.577	0.3	104545	25	F1	TRPV1-Cre::ChR2	female	L1	532	18.456
0.577	0.3	104545	25	F1	TRPV1-Cre::ChR2	female	L1	533	17.683
0.577	0.3	104545	25	F1	TRPV1-Cre::ChR2	female	L1	534	17.52
0.577	0.3	104545	25	F1	TRPV1-Cre::ChR2	female	L1	535	18.407
0.577	0.3	104545	25	F1	TRPV1-Cre::ChR2	female	L1	536	18.058
0.577	0.3	104545	25	F1	TRPV1-Cre::ChR2	female	L1	537	18.032
0.577	0.3	104545	25	F1	TRPV1-Cre::ChR2	female	L1	538	18.251
0.577	0.3	104545	25	F1	TRPV1-Cre::ChR2	female	L1	539	18.138
0.577	0.3	104545	25	F1	TRPV1-Cre::ChR2	female	L1	540	17.78
0.577	0.3	104545	25	F1	TRPV1-Cre::ChR2	female	L1	541	18.312
0.577	0.3	104545	25	F1	TRPV1-Cre::ChR2	female	L1	542	18.134
0.577	0.3	104545	25	F1	TRPV1-Cre::ChR2	female	L1	543	18.436
0.577	0.3	104545	25	F1	TRPV1-Cre::ChR2	female	L1	544	17.834
0.577	0.3	104545	25	F1	TRPV1-Cre::ChR2	female	L1	545	17.646
0.577	0.3	104545	25	F1	TRPV1-Cre::ChR2	female	L1	546	17.846
0.577	0.3	104545	25	F1	TRPV1-Cre::ChR2	female	L1	547	18.659
0.577	0.3	104545	25	F1	TRPV1-Cre::ChR2	female	L1	548	18.772
0.577	0.3	104545	25	F1	TRPV1-Cre::ChR2	female	L1	549	17.977
0.577	0.3	104545	25	F1	TRPV1-Cre::ChR2	female	L1	550	18.63
0.577	0.3	104545	25	F1	TRPV1-Cre::ChR2	female	L1	551	17.947
0.577	0.3	104545	25	F1	TRPV1-Cre::ChR2	female	L1	552	18.035
0.577	0.3	104545	25	F1	TRPV1-Cre::ChR2	female	L1	553	18.142
0.577	0.3	104545	25	F1	TRPV1-Cre::ChR2	female	L1	554	17.833
0.577	0.3	104545	25	F1	TRPV1-Cre::ChR2	female	L1	555	18.191
0.577	0.3	104545	25	F1	TRPV1-Cre::ChR2	female	L1	556	18.017
0.577	0.3	104545	25	F1	TRPV1-Cre::ChR2	female	L1	557	17.635
0.577	0.3	104545	25	F1	TRPV1-Cre::ChR2	female	L1	558	17.736
0.577	0.3	104545	25	F1	TRPV1-Cre::ChR2	female	L1	559	17.844
0.577	0.3	104545	25	F1	TRPV1-Cre::ChR2	female	L1	560	17.737
0.577	0.3	104545	25	F1	TRPV1-Cre::ChR2	female	L1	561	18.035
0.577	0.3	104545	25	F1	TRPV1-Cre::ChR2	female	L1	562	17.929
0.577	0.3	104545	25	F1	TRPV1-Cre::ChR2	female	L1	563	18.008
0.577	0.3	104545	25	F1	TRPV1-Cre::ChR2	female	L1	564	18.082
0.577	0.3	104545	25	F1	TRPV1-Cre::ChR2	female	L1	565	17.551
0.577	0.3	104545	25	F1	TRPV1-Cre::ChR2	female	L1	566	17.96
0.577	0.3	104545	25	F1	TRPV1-Cre::ChR2	female	L1	567	18.286
0.577	0.3	104545	25	F1	TRPV1-Cre::ChR2	female	L1	568	18.372
0.577	0.3	104545	25	F1	TRPV1-Cre::ChR2	female	L1	569	18.579
0.577	0.3	104545	25	F1	TRPV1-Cre::ChR2	female	L1	570	18.283
0.577	0.3	104545	25	F1	TRPV1-Cre::ChR2	female	L1	571	18.258
0.577	0.3	104545	25	F1	TRPV1-Cre::ChR2	female	L1	572	17.885
0.577	0.3	104545	25	F1	TRPV1-Cre::ChR2	female	L1	573	18.028
0.577	0.3	104545	25	F1	TRPV1-Cre::ChR2	female	L1	574	18.129
0.577	0.3	104545	25	F1	TRPV1-Cre::ChR2	female	L1	575	18.38
0.577	0.3	104545	25	F1	TRPV1-Cre::ChR2	female	L1	576	18.648
0.577	0.3	104545	25	F1	TRPV1-Cre::ChR2	female	L1	577	18.273
0.577	0.3	104545	25	F1	TRPV1-Cre::ChR2	female	L1	578	18.423
0.577	0.3	104545	25	F1	TRPV1-Cre::ChR2	female	L1	579	17.737
0.577	0.3	104545	25	F1	TRPV1-Cre::ChR2	female	L1	580	17.757
0.577	0.3	104545	25	F1	TRPV1-Cre::ChR2	female	L1	581	18.042
0.577	0.3	104545	25	F1	TRPV1-Cre::ChR2	female	L1	582	17.667
0.577	0.3	104545	25	F1	TRPV1-Cre::ChR2	female	L1	583	18.269
0.577	0.3	104545	25	F1	TRPV1-Cre::ChR2	female	L1	584	17.887
0.577	0.3	104545	25	F1	TRPV1-Cre::ChR2	female	L1	585	17.918
0.577	0.3	104545	25	F1	TRPV1-Cre::ChR2	female	L1	586	18.495
0.577	0.3	104545	25	F1	TRPV1-Cre::ChR2	female	L1	587	18.406
0.577	0.3	104545	25	F1	TRPV1-Cre::ChR2	female	L1	588	17.922
0.577	0.3	104545	25	F1	TRPV1-Cre::ChR2	female	L1	589	18.883
0.577	0.3	104545	25	F1	TRPV1-Cre::ChR2	female	L1	590	18.347
0.577	0.3	104545	25	F1	TRPV1-Cre::ChR2	female	L1	591	17.739
0.577	0.3	104545	25	F1	TRPV1-Cre::ChR2	female	L1	592	18.399
0.577	0.3	104545	25	F1	TRPV1-Cre::ChR2	female	L1	593	18.328
0.577	0.3	104545	25	F1	TRPV1-Cre::ChR2	female	L1	594	18.433
0.577	0.3	104545	25	F1	TRPV1-Cre::ChR2	female	L1	595	18.572
0.577	0.3	104545	25	F1	TRPV1-Cre::ChR2	female	L1	596	18.143
0.577	0.3	104545	25	F1	TRPV1-Cre::ChR2	female	L1	597	17.845
0.577	0.3	104545	25	F1	TRPV1-Cre::ChR2	female	L1	598	18.45
0.577	0.3	104545	25	F1	TRPV1-Cre::ChR2	female	L1	599	17.777
0.577	0.3	104545	25	F1	TRPV1-Cre::ChR2	female	L1	600	17.944
0.577	0.3	104545	25	F1	TRPV1-Cre::ChR2	female	L1	601	17.75
0.577	0.3	104545	25	F1	TRPV1-Cre::ChR2	female	L1	602	17.782
0.577	0.3	104545	25	F1	TRPV1-Cre::ChR2	female	L1	603	17.86
0.577	0.3	104545	25	F1	TRPV1-Cre::ChR2	female	L1	604	18.308
0.577	0.3	104545	25	F1	TRPV1-Cre::ChR2	female	L1	605	17.483
0.577	0.3	104545	25	F1	TRPV1-Cre::ChR2	female	L1	606	18.059
0.577	0.3	104545	25	F1	TRPV1-Cre::ChR2	female	L1	607	18.124
0.577	0.3	104545	25	F1	TRPV1-Cre::ChR2	female	L1	608	18.055
0.577	0.3	104545	25	F1	TRPV1-Cre::ChR2	female	L1	609	18.249
0.577	0.3	104545	25	F1	TRPV1-Cre::ChR2	female	L1	610	17.859
0.577	0.3	104545	25	F1	TRPV1-Cre::ChR2	female	L1	611	18.323
0.577	0.3	104545	25	F1	TRPV1-Cre::ChR2	female	L1	612	18.041
0.577	0.3	104545	25	F1	TRPV1-Cre::ChR2	female	L1	613	18.757
0.577	0.3	104545	25	F1	TRPV1-Cre::ChR2	female	L1	614	18.252
0.577	0.3	104545	25	F1	TRPV1-Cre::ChR2	female	L1	615	17.985
0.577	0.3	104545	25	F1	TRPV1-Cre::ChR2	female	L1	616	17.911
0.577	0.3	104545	25	F1	TRPV1-Cre::ChR2	female	L1	617	18.434
0.577	0.3	104545	25	F1	TRPV1-Cre::ChR2	female	L1	618	17.861
0.577	0.3	104545	25	F1	TRPV1-Cre::ChR2	female	L1	619	18.091
0.577	0.3	104545	25	F1	TRPV1-Cre::ChR2	female	L1	620	18.166
0.577	0.3	104545	25	F1	TRPV1-Cre::ChR2	female	L1	621	18.016
0.577	0.3	104545	25	F1	TRPV1-Cre::ChR2	female	L1	622	18.388
0.577	0.3	104545	25	F1	TRPV1-Cre::ChR2	female	L1	623	18.189
0.577	0.3	104545	25	F1	TRPV1-Cre::ChR2	female	L1	624	17.978
0.577	0.3	104545	25	F1	TRPV1-Cre::ChR2	female	L1	625	17.851
0.577	0.3	104545	25	F1	TRPV1-Cre::ChR2	female	L1	626	17.723
0.577	0.3	104545	25	F1	TRPV1-Cre::ChR2	female	L1	627	18.251
0.577	0.3	104545	25	F1	TRPV1-Cre::ChR2	female	L1	628	17.526
0.577	0.3	104545	25	F1	TRPV1-Cre::ChR2	female	L1	629	17.34
0.577	0.3	104545	25	F1	TRPV1-Cre::ChR2	female	L1	630	17.743
0.577	0.3	104545	25	F1	TRPV1-Cre::ChR2	female	L1	631	18.049
0.577	0.3	104545	25	F1	TRPV1-Cre::ChR2	female	L1	632	17.621
0.577	0.3	104545	25	F1	TRPV1-Cre::ChR2	female	L1	633	17.872
0.577	0.3	104545	25	F1	TRPV1-Cre::ChR2	female	L1	634	18.088
0.577	0.3	104545	25	F1	TRPV1-Cre::ChR2	female	L1	635	17.329
0.577	0.3	104545	25	F1	TRPV1-Cre::ChR2	female	L1	636	18.223
0.577	0.3	104545	25	F1	TRPV1-Cre::ChR2	female	L1	637	17.333
0.577	0.3	104545	25	F1	TRPV1-Cre::ChR2	female	L1	638	17.526
0.577	0.3	104545	25	F1	TRPV1-Cre::ChR2	female	L1	639	17.94
0.577	0.3	104545	25	F1	TRPV1-Cre::ChR2	female	L1	640	17.865
0.577	0.3	104545	25	F1	TRPV1-Cre::ChR2	female	L1	641	17.642
0.577	0.3	104545	25	F1	TRPV1-Cre::ChR2	female	L1	642	18.292
0.577	0.3	104545	25	F1	TRPV1-Cre::ChR2	female	L1	643	17.467
0.577	0.3	104545	25	F1	TRPV1-Cre::ChR2	female	L1	644	17.993
0.577	0.3	104545	25	F1	TRPV1-Cre::ChR2	female	L1	645	17.233
0.577	0.3	104545	25	F1	TRPV1-Cre::ChR2	female	L1	646	17.702
0.577	0.3	104545	25	F1	TRPV1-Cre::ChR2	female	L1	647	17.307
0.577	0.3	104545	25	F1	TRPV1-Cre::ChR2	female	L1	648	17.649
0.577	0.3	104545	25	F1	TRPV1-Cre::ChR2	female	L1	649	18.103
0.577	0.3	104545	25	F1	TRPV1-Cre::ChR2	female	L1	650	17.297
0.577	0.3	104545	25	F1	TRPV1-Cre::ChR2	female	L1	651	18.085
0.577	0.3	104545	25	F1	TRPV1-Cre::ChR2	female	L1	652	17.597
0.577	0.3	104545	25	F1	TRPV1-Cre::ChR2	female	L1	653	18.211
0.577	0.3	104545	25	F1	TRPV1-Cre::ChR2	female	L1	654	18.024
0.577	0.3	104545	25	F1	TRPV1-Cre::ChR2	female	L1	655	18.115
0.577	0.3	104545	25	F1	TRPV1-Cre::ChR2	female	L1	656	18.025
0.577	0.3	104545	25	F1	TRPV1-Cre::ChR2	female	L1	657	17.666
0.577	0.3	104545	25	F1	TRPV1-Cre::ChR2	female	L1	658	18.335
0.577	0.3	104545	25	F1	TRPV1-Cre::ChR2	female	L1	659	18.671
0.577	0.3	104545	25	F1	TRPV1-Cre::ChR2	female	L1	660	18.187
0.577	0.3	104545	25	F1	TRPV1-Cre::ChR2	female	L1	661	17.717
0.577	0.3	104545	25	F1	TRPV1-Cre::ChR2	female	L1	662	17.697
0.577	0.3	104545	25	F1	TRPV1-Cre::ChR2	female	L1	663	18.465
0.577	0.3	104545	25	F1	TRPV1-Cre::ChR2	female	L1	664	17.993
0.577	0.3	104545	25	F1	TRPV1-Cre::ChR2	female	L1	665	18.173
0.577	0.3	104545	25	F1	TRPV1-Cre::ChR2	female	L1	666	17.952
0.577	0.3	104545	25	F1	TRPV1-Cre::ChR2	female	L1	667	18.015
0.577	0.3	104545	25	F1	TRPV1-Cre::ChR2	female	L1	668	17.617
0.577	0.3	104545	25	F1	TRPV1-Cre::ChR2	female	L1	669	17.489
0.577	0.3	104545	25	F1	TRPV1-Cre::ChR2	female	L1	670	18.161
0.577	0.3	104545	25	F1	TRPV1-Cre::ChR2	female	L1	671	17.421
0.577	0.3	104545	25	F1	TRPV1-Cre::ChR2	female	L1	672	17.545
0.577	0.3	104545	25	F1	TRPV1-Cre::ChR2	female	L1	673	18.06
0.577	0.3	104545	25	F1	TRPV1-Cre::ChR2	female	L1	674	18.361
0.577	0.3	104545	25	F1	TRPV1-Cre::ChR2	female	L1	675	18.028
0.577	0.3	104545	25	F1	TRPV1-Cre::ChR2	female	L1	676	17.562
0.577	0.3	104545	25	F1	TRPV1-Cre::ChR2	female	L1	677	17.798
0.577	0.3	104545	25	F1	TRPV1-Cre::ChR2	female	L1	678	17.485
0.577	0.3	104545	25	F1	TRPV1-Cre::ChR2	female	L1	679	17.934
0.577	0.3	104545	25	F1	TRPV1-Cre::ChR2	female	L1	680	18.181
0.577	0.3	104545	25	F1	TRPV1-Cre::ChR2	female	L1	681	17.073
0.577	0.3	104545	25	F1	TRPV1-Cre::ChR2	female	L1	682	18.063
0.577	0.3	104545	25	F1	TRPV1-Cre::ChR2	female	L1	683	17.139
0.577	0.3	104545	25	F1	TRPV1-Cre::ChR2	female	L1	684	17.258
0.577	0.3	104545	25	F1	TRPV1-Cre::ChR2	female	L1	685	17.601
0.577	0.3	104545	25	F1	TRPV1-Cre::ChR2	female	L1	686	17.902
0.577	0.3	104545	25	F1	TRPV1-Cre::ChR2	female	L1	687	18.414
0.577	0.3	104545	25	F1	TRPV1-Cre::ChR2	female	L1	688	17.864
0.577	0.3	104545	25	F1	TRPV1-Cre::ChR2	female	L1	689	17.828
0.577	0.3	104545	25	F1	TRPV1-Cre::ChR2	female	L1	690	16.975
0.577	0.3	104545	25	F1	TRPV1-Cre::ChR2	female	L1	691	17.571
0.577	0.3	104545	25	F1	TRPV1-Cre::ChR2	female	L1	692	17.216
0.577	0.3	104545	25	F1	TRPV1-Cre::ChR2	female	L1	693	17.883
0.577	0.3	104545	25	F1	TRPV1-Cre::ChR2	female	L1	694	17.467
0.577	0.3	104545	25	F1	TRPV1-Cre::ChR2	female	L1	695	17.801
0.577	0.3	104545	25	F1	TRPV1-Cre::ChR2	female	L1	696	17.666
0.577	0.3	104545	25	F1	TRPV1-Cre::ChR2	female	L1	697	17.861
0.577	0.3	104545	25	F1	TRPV1-Cre::ChR2	female	L1	698	18.039
0.577	0.3	104545	25	F1	TRPV1-Cre::ChR2	female	L1	699	17.396
0.577	0.3	104545	25	F1	TRPV1-Cre::ChR2	female	L1	700	18.236
0.577	0.3	104545	25	F1	TRPV1-Cre::ChR2	female	L1	701	17.416
0.577	0.3	104545	25	F1	TRPV1-Cre::ChR2	female	L1	702	17.81
0.577	0.3	104545	25	F1	TRPV1-Cre::ChR2	female	L1	703	18.045
0.577	0.3	104545	25	F1	TRPV1-Cre::ChR2	female	L1	704	17.858
0.577	0.3	104545	25	F1	TRPV1-Cre::ChR2	female	L1	705	18.593
0.577	0.3	104545	25	F1	TRPV1-Cre::ChR2	female	L1	706	17.93
0.577	0.3	104545	25	F1	TRPV1-Cre::ChR2	female	L1	707	17.748
0.577	0.3	104545	25	F1	TRPV1-Cre::ChR2	female	L1	708	18.202
0.577	0.3	104545	25	F1	TRPV1-Cre::ChR2	female	L1	709	17.707
0.577	0.3	104545	25	F1	TRPV1-Cre::ChR2	female	L1	710	18.368
0.577	0.3	104545	25	F1	TRPV1-Cre::ChR2	female	L1	711	18.124
0.577	0.3	104545	25	F1	TRPV1-Cre::ChR2	female	L1	712	17.757
0.577	0.3	104545	25	F1	TRPV1-Cre::ChR2	female	L1	713	18.741
0.577	0.3	104545	25	F1	TRPV1-Cre::ChR2	female	L1	714	17.54
0.577	0.3	104545	25	F1	TRPV1-Cre::ChR2	female	L1	715	17.37
0.577	0.3	104545	25	F1	TRPV1-Cre::ChR2	female	L1	716	17.129
0.577	0.3	104545	25	F1	TRPV1-Cre::ChR2	female	L1	717	16.747
0.577	0.3	104545	25	F1	TRPV1-Cre::ChR2	female	L1	718	17.794
0.577	0.3	104545	25	F1	TRPV1-Cre::ChR2	female	L1	719	17.68
0.577	0.3	104545	25	F1	TRPV1-Cre::ChR2	female	L1	720	17.391
0.577	0.3	104545	25	F1	TRPV1-Cre::ChR2	female	L1	721	17.639
0.577	0.3	104545	25	F1	TRPV1-Cre::ChR2	female	L1	722	17.946
0.577	0.3	104545	25	F1	TRPV1-Cre::ChR2	female	L1	723	17.934
0.577	0.3	104545	25	F1	TRPV1-Cre::ChR2	female	L1	724	17.769
0.577	0.3	104545	25	F1	TRPV1-Cre::ChR2	female	L1	725	17.291
0.577	0.3	104545	25	F1	TRPV1-Cre::ChR2	female	L1	726	18.261
0.577	0.3	104545	25	F1	TRPV1-Cre::ChR2	female	L1	727	18.051
0.577	0.3	104545	25	F1	TRPV1-Cre::ChR2	female	L1	728	17.399
0.577	0.3	104545	25	F1	TRPV1-Cre::ChR2	female	L1	729	17.315
0.577	0.3	104545	25	F1	TRPV1-Cre::ChR2	female	L1	730	17.772
0.577	0.3	104545	25	F1	TRPV1-Cre::ChR2	female	L1	731	16.938
0.577	0.3	104545	25	F1	TRPV1-Cre::ChR2	female	L1	732	17.616
0.577	0.3	104545	25	F1	TRPV1-Cre::ChR2	female	L1	733	17.603
0.577	0.3	104545	25	F1	TRPV1-Cre::ChR2	female	L1	734	17.629
0.577	0.3	104545	25	F1	TRPV1-Cre::ChR2	female	L1	735	18.052
0.577	0.3	104545	25	F1	TRPV1-Cre::ChR2	female	L1	736	17.936
0.577	0.3	104545	25	F1	TRPV1-Cre::ChR2	female	L1	737	18.135
0.577	0.3	104545	25	F1	TRPV1-Cre::ChR2	female	L1	738	17.794
0.577	0.3	104545	25	F1	TRPV1-Cre::ChR2	female	L1	739	17.757
0.577	0.3	104545	25	F1	TRPV1-Cre::ChR2	female	L1	740	17.775
0.577	0.3	104545	25	F1	TRPV1-Cre::ChR2	female	L1	741	17.799
0.577	0.3	104545	25	F1	TRPV1-Cre::ChR2	female	L1	742	17.495
0.577	0.3	104545	25	F1	TRPV1-Cre::ChR2	female	L1	743	17.552
0.577	0.3	104545	25	F1	TRPV1-Cre::ChR2	female	L1	744	17.629
0.577	0.3	104545	25	F1	TRPV1-Cre::ChR2	female	L1	745	16.89
0.577	0.3	104545	25	F1	TRPV1-Cre::ChR2	female	L1	746	18.199
0.577	0.3	104545	25	F1	TRPV1-Cre::ChR2	female	L1	747	17.633
0.577	0.3	104545	25	F1	TRPV1-Cre::ChR2	female	L1	748	17.296
0.577	0.3	104545	25	F1	TRPV1-Cre::ChR2	female	L1	749	17.506
0.577	0.3	104545	25	F1	TRPV1-Cre::ChR2	female	L1	750	17.843
0.577	0.3	104545	25	F1	TRPV1-Cre::ChR2	female	L1	751	17.697
0.577	0.3	104545	25	F1	TRPV1-Cre::ChR2	female	L1	752	17.176
0.577	0.3	104545	25	F1	TRPV1-Cre::ChR2	female	L1	753	18.217
0.577	0.3	104545	25	F1	TRPV1-Cre::ChR2	female	L1	754	17.774
0.577	0.3	104545	25	F1	TRPV1-Cre::ChR2	female	L1	755	18.039
0.577	0.3	104545	25	F1	TRPV1-Cre::ChR2	female	L1	756	17.585
0.577	0.3	104545	25	F1	TRPV1-Cre::ChR2	female	L1	757	17.838
0.577	0.3	104545	25	F1	TRPV1-Cre::ChR2	female	L1	758	17.78
0.577	0.3	104545	25	F1	TRPV1-Cre::ChR2	female	L1	759	17.269
0.577	0.3	104545	25	F1	TRPV1-Cre::ChR2	female	L1	760	17.5
0.577	0.3	104545	25	F1	TRPV1-Cre::ChR2	female	L1	761	17.195
0.577	0.3	104545	25	F1	TRPV1-Cre::ChR2	female	L1	762	17.757
0.577	0.3	104545	25	F1	TRPV1-Cre::ChR2	female	L1	763	17.784
0.577	0.3	104545	25	F1	TRPV1-Cre::ChR2	female	L1	764	17.399
0.577	0.3	104545	25	F1	TRPV1-Cre::ChR2	female	L1	765	17.898
0.577	0.3	104545	25	F1	TRPV1-Cre::ChR2	female	L1	766	17.874
0.577	0.3	104545	25	F1	TRPV1-Cre::ChR2	female	L1	767	17.51
0.577	0.3	104545	25	F1	TRPV1-Cre::ChR2	female	L1	768	17.765
0.577	0.3	104545	25	F1	TRPV1-Cre::ChR2	female	L1	769	18.443
0.577	0.3	104545	25	F1	TRPV1-Cre::ChR2	female	L1	770	17.378
0.577	0.3	104545	25	F1	TRPV1-Cre::ChR2	female	L1	771	17.183
0.577	0.3	104545	25	F1	TRPV1-Cre::ChR2	female	L1	772	17.259
0.577	0.3	104545	25	F1	TRPV1-Cre::ChR2	female	L1	773	17.395
0.577	0.3	104545	25	F1	TRPV1-Cre::ChR2	female	L1	774	18.056
0.577	0.3	104545	25	F1	TRPV1-Cre::ChR2	female	L1	775	17.932
0.577	0.3	104545	25	F1	TRPV1-Cre::ChR2	female	L1	776	17.437
0.577	0.3	104545	25	F1	TRPV1-Cre::ChR2	female	L1	777	17.252
0.577	0.3	104545	25	F1	TRPV1-Cre::ChR2	female	L1	778	17.25
0.577	0.3	104545	25	F1	TRPV1-Cre::ChR2	female	L1	779	17.63
0.577	0.3	104545	25	F1	TRPV1-Cre::ChR2	female	L1	780	17.279
0.577	0.3	104545	25	F1	TRPV1-Cre::ChR2	female	L1	781	17.169
0.577	0.3	104545	25	F1	TRPV1-Cre::ChR2	female	L1	782	17.718
0.577	0.3	104545	25	F1	TRPV1-Cre::ChR2	female	L1	783	17.583
0.577	0.3	104545	25	F1	TRPV1-Cre::ChR2	female	L1	784	17.137
0.577	0.3	104545	25	F1	TRPV1-Cre::ChR2	female	L1	785	17.845
0.577	0.3	104545	25	F1	TRPV1-Cre::ChR2	female	L1	786	17.062
0.577	0.3	104545	25	F1	TRPV1-Cre::ChR2	female	L1	787	17.246
0.577	0.3	104545	25	F1	TRPV1-Cre::ChR2	female	L1	788	17.465
0.577	0.3	104545	25	F1	TRPV1-Cre::ChR2	female	L1	789	17.63
0.577	0.3	104545	25	F1	TRPV1-Cre::ChR2	female	L1	790	18.025
0.577	0.3	104545	25	F1	TRPV1-Cre::ChR2	female	L1	791	17.6
0.577	0.3	104545	25	F1	TRPV1-Cre::ChR2	female	L1	792	17.002
0.577	0.3	104545	25	F1	TRPV1-Cre::ChR2	female	L1	793	16.803
0.577	0.3	104545	25	F1	TRPV1-Cre::ChR2	female	L1	794	17.6
0.577	0.3	104545	25	F1	TRPV1-Cre::ChR2	female	L1	795	17.309
0.577	0.3	104545	25	F1	TRPV1-Cre::ChR2	female	L1	796	17.42
0.577	0.3	104545	25	F1	TRPV1-Cre::ChR2	female	L1	797	17.288
0.577	0.3	104545	25	F1	TRPV1-Cre::ChR2	female	L1	798	17.993
0.577	0.3	104545	25	F1	TRPV1-Cre::ChR2	female	L1	799	18.454
0.577	0.3	104545	25	F1	TRPV1-Cre::ChR2	female	L1	800	17.598
0.577	0.3	104545	25	F1	TRPV1-Cre::ChR2	female	L1	801	17.145
0.577	0.3	104545	25	F1	TRPV1-Cre::ChR2	female	L1	802	17.741
0.577	0.3	104545	25	F1	TRPV1-Cre::ChR2	female	L1	803	16.963
0.577	0.3	104545	25	F1	TRPV1-Cre::ChR2	female	L1	804	17.347
0.577	0.3	104545	25	F1	TRPV1-Cre::ChR2	female	L1	805	17.805
0.577	0.3	104545	25	F1	TRPV1-Cre::ChR2	female	L1	806	17.218
0.577	0.3	104545	25	F1	TRPV1-Cre::ChR2	female	L1	807	17.225
0.577	0.3	104545	25	F1	TRPV1-Cre::ChR2	female	L1	808	17.167
0.577	0.3	104545	25	F1	TRPV1-Cre::ChR2	female	L1	809	17.669
0.577	0.3	104545	25	F1	TRPV1-Cre::ChR2	female	L1	810	17.178
0.577	0.3	104545	25	F1	TRPV1-Cre::ChR2	female	L1	811	18.271
0.577	0.3	104545	25	F1	TRPV1-Cre::ChR2	female	L1	812	17.598
0.577	0.3	104545	25	F1	TRPV1-Cre::ChR2	female	L1	813	17.064
0.577	0.3	104545	25	F1	TRPV1-Cre::ChR2	female	L1	814	18.436
0.577	0.3	104545	25	F1	TRPV1-Cre::ChR2	female	L1	815	17.967
0.577	0.3	104545	25	F1	TRPV1-Cre::ChR2	female	L1	816	17.792
0.577	0.3	104545	25	F1	TRPV1-Cre::ChR2	female	L1	817	17.112
0.577	0.3	104545	25	F1	TRPV1-Cre::ChR2	female	L1	818	17.41
0.577	0.3	104545	25	F1	TRPV1-Cre::ChR2	female	L1	819	17.422
0.577	0.3	104545	25	F1	TRPV1-Cre::ChR2	female	L1	820	17.72
0.577	0.3	104545	25	F1	TRPV1-Cre::ChR2	female	L1	821	18.129
0.577	0.3	104545	25	F1	TRPV1-Cre::ChR2	female	L1	822	17.492
0.577	0.3	104545	25	F1	TRPV1-Cre::ChR2	female	L1	823	17.717
0.577	0.3	104545	25	F1	TRPV1-Cre::ChR2	female	L1	824	17.499
0.577	0.3	104545	25	F1	TRPV1-Cre::ChR2	female	L1	825	16.971
0.577	0.3	104545	25	F1	TRPV1-Cre::ChR2	female	L1	826	17.628
0.577	0.3	104545	25	F1	TRPV1-Cre::ChR2	female	L1	827	18.228
0.577	0.3	104545	25	F1	TRPV1-Cre::ChR2	female	L1	828	17.815
0.577	0.3	104545	25	F1	TRPV1-Cre::ChR2	female	L1	829	17.187
0.577	0.3	104545	25	F1	TRPV1-Cre::ChR2	female	L1	830	17.75
0.577	0.3	104545	25	F1	TRPV1-Cre::ChR2	female	L1	831	17.69
0.577	0.3	104545	25	F1	TRPV1-Cre::ChR2	female	L1	832	17.626
0.577	0.3	104545	25	F1	TRPV1-Cre::ChR2	female	L1	833	17.936
0.577	0.3	104545	25	F1	TRPV1-Cre::ChR2	female	L1	834	17.86
0.577	0.3	104545	25	F1	TRPV1-Cre::ChR2	female	L1	835	17.741
0.577	0.3	104545	25	F1	TRPV1-Cre::ChR2	female	L1	836	17.456
0.577	0.3	104545	25	F1	TRPV1-Cre::ChR2	female	L1	837	18.056
0.577	0.3	104545	25	F1	TRPV1-Cre::ChR2	female	L1	838	17.354
0.577	0.3	104545	25	F1	TRPV1-Cre::ChR2	female	L1	839	17.635
0.577	0.3	104545	25	F1	TRPV1-Cre::ChR2	female	L1	840	17.302
0.577	0.3	104545	25	F1	TRPV1-Cre::ChR2	female	L1	841	17.17
0.577	0.3	104545	25	F1	TRPV1-Cre::ChR2	female	L1	842	17.81
0.577	0.3	104545	25	F1	TRPV1-Cre::ChR2	female	L1	843	17.705
0.577	0.3	104545	25	F1	TRPV1-Cre::ChR2	female	L1	844	17.933
0.577	0.3	104545	25	F1	TRPV1-Cre::ChR2	female	L1	845	17.5
0.577	0.3	104545	25	F1	TRPV1-Cre::ChR2	female	L1	846	17.861
0.577	0.3	104545	25	F1	TRPV1-Cre::ChR2	female	L1	847	17.444
0.577	0.3	104545	25	F1	TRPV1-Cre::ChR2	female	L1	848	17.451
0.577	0.3	104545	25	F1	TRPV1-Cre::ChR2	female	L1	849	17.824
0.577	0.3	104545	25	F1	TRPV1-Cre::ChR2	female	L1	850	17.783
0.577	0.3	104545	25	F1	TRPV1-Cre::ChR2	female	L1	851	17.809
0.577	0.3	104545	25	F1	TRPV1-Cre::ChR2	female	L1	852	17.071
0.577	0.3	104545	25	F1	TRPV1-Cre::ChR2	female	L1	853	17.957
0.577	0.3	104545	25	F1	TRPV1-Cre::ChR2	female	L1	854	17.852
0.577	0.3	104545	25	F1	TRPV1-Cre::ChR2	female	L1	855	17.962
0.577	0.3	104545	25	F1	TRPV1-Cre::ChR2	female	L1	856	17.429
0.577	0.3	104545	25	F1	TRPV1-Cre::ChR2	female	L1	857	18.153
0.577	0.3	104545	25	F1	TRPV1-Cre::ChR2	female	L1	858	17.693
0.577	0.3	104545	25	F1	TRPV1-Cre::ChR2	female	L1	859	17.773
0.577	0.3	104545	25	F1	TRPV1-Cre::ChR2	female	L1	860	17.773
0.577	0.3	104545	25	F1	TRPV1-Cre::ChR2	female	L1	861	17.842
0.577	0.3	104545	25	F1	TRPV1-Cre::ChR2	female	L1	862	17.718
0.577	0.3	104545	25	F1	TRPV1-Cre::ChR2	female	L1	863	18.163
0.577	0.3	104545	25	F1	TRPV1-Cre::ChR2	female	L1	864	17.694
0.577	0.3	104545	25	F1	TRPV1-Cre::ChR2	female	L1	865	17.894
0.577	0.3	104545	25	F1	TRPV1-Cre::ChR2	female	L1	866	17.886
0.577	0.3	104545	25	F1	TRPV1-Cre::ChR2	female	L1	867	17.402
0.577	0.3	104545	25	F1	TRPV1-Cre::ChR2	female	L1	868	17.828
0.577	0.3	104545	25	F1	TRPV1-Cre::ChR2	female	L1	869	17.626
0.577	0.3	104545	25	F1	TRPV1-Cre::ChR2	female	L1	870	17.824
0.577	0.3	104545	25	F1	TRPV1-Cre::ChR2	female	L1	871	17.904
0.577	0.3	104545	25	F1	TRPV1-Cre::ChR2	female	L1	872	18.542
0.577	0.3	104545	25	F1	TRPV1-Cre::ChR2	female	L1	873	17.79
0.577	0.3	104545	25	F1	TRPV1-Cre::ChR2	female	L1	874	17.927
0.577	0.3	104545	25	F1	TRPV1-Cre::ChR2	female	L1	875	17.952
0.577	0.3	104545	25	F1	TRPV1-Cre::ChR2	female	L1	876	18.303
0.577	0.3	104545	25	F1	TRPV1-Cre::ChR2	female	L1	877	17.667
0.577	0.3	104545	25	F1	TRPV1-Cre::ChR2	female	L1	878	17.113
0.577	0.3	104545	25	F1	TRPV1-Cre::ChR2	female	L1	879	18.191
0.577	0.3	104545	25	F1	TRPV1-Cre::ChR2	female	L1	880	17.88
0.577	0.3	104545	25	F1	TRPV1-Cre::ChR2	female	L1	881	17.938
0.577	0.3	104545	25	F1	TRPV1-Cre::ChR2	female	L1	882	18.261
0.577	0.3	104545	25	F1	TRPV1-Cre::ChR2	female	L1	883	17.022
0.577	0.3	104545	25	F1	TRPV1-Cre::ChR2	female	L1	884	17.155
0.577	0.3	104545	25	F1	TRPV1-Cre::ChR2	female	L1	885	17.794
0.577	0.3	104545	25	F1	TRPV1-Cre::ChR2	female	L1	886	17.693
0.577	0.3	104545	25	F1	TRPV1-Cre::ChR2	female	L1	887	17.796
0.577	0.3	104545	25	F1	TRPV1-Cre::ChR2	female	L1	888	18.287
0.577	0.3	104545	25	F1	TRPV1-Cre::ChR2	female	L1	889	17.383
0.577	0.3	104545	25	F1	TRPV1-Cre::ChR2	female	L1	890	17.543
0.577	0.3	104545	25	F1	TRPV1-Cre::ChR2	female	L1	891	18.399
0.577	0.3	104545	25	F1	TRPV1-Cre::ChR2	female	L1	892	17.982
0.577	0.3	104545	25	F1	TRPV1-Cre::ChR2	female	L1	893	18.025
0.577	0.3	104545	25	F1	TRPV1-Cre::ChR2	female	L1	894	17.5
0.577	0.3	104545	25	F1	TRPV1-Cre::ChR2	female	L1	895	17.748
0.577	0.3	104545	25	F1	TRPV1-Cre::ChR2	female	L1	896	17.659
0.577	0.3	104545	25	F1	TRPV1-Cre::ChR2	female	L1	897	17.435
0.577	0.3	104545	25	F1	TRPV1-Cre::ChR2	female	L1	898	17.757
0.577	0.3	104545	25	F1	TRPV1-Cre::ChR2	female	L1	899	17.858
0.577	0.3	104545	25	F1	TRPV1-Cre::ChR2	female	L1	900	17.877
0.577	0.3	104545	25	F1	TRPV1-Cre::ChR2	female	L1	901	18.127
0.577	0.3	104545	25	F1	TRPV1-Cre::ChR2	female	L1	902	18.286
0.577	0.3	104545	25	F1	TRPV1-Cre::ChR2	female	L1	903	17.555
0.577	0.3	104545	25	F1	TRPV1-Cre::ChR2	female	L1	904	17.742
0.577	0.3	104545	25	F1	TRPV1-Cre::ChR2	female	L1	905	17.741
0.577	0.3	104545	25	F1	TRPV1-Cre::ChR2	female	L1	906	17.471
0.577	0.3	104545	25	F1	TRPV1-Cre::ChR2	female	L1	907	17.856
0.577	0.3	104545	25	F1	TRPV1-Cre::ChR2	female	L1	908	18.212
0.577	0.3	104545	25	F1	TRPV1-Cre::ChR2	female	L1	909	17.466
0.577	0.3	104545	25	F1	TRPV1-Cre::ChR2	female	L1	910	17.384
0.577	0.3	104545	25	F1	TRPV1-Cre::ChR2	female	L1	911	18.081
0.577	0.3	104545	25	F1	TRPV1-Cre::ChR2	female	L1	912	17.797
0.577	0.3	104545	25	F1	TRPV1-Cre::ChR2	female	L1	913	17.293
0.577	0.3	104545	25	F1	TRPV1-Cre::ChR2	female	L1	914	17.729
0.577	0.3	104545	25	F1	TRPV1-Cre::ChR2	female	L1	915	17.759
0.577	0.3	104545	25	F1	TRPV1-Cre::ChR2	female	L1	916	17.249
0.577	0.3	104545	25	F1	TRPV1-Cre::ChR2	female	L1	917	17.332
0.577	0.3	104545	25	F1	TRPV1-Cre::ChR2	female	L1	918	17.884
0.577	0.3	104545	25	F1	TRPV1-Cre::ChR2	female	L1	919	17.598
0.577	0.3	104545	25	F1	TRPV1-Cre::ChR2	female	L1	920	17.796
0.577	0.3	104545	25	F1	TRPV1-Cre::ChR2	female	L1	921	17.654
0.577	0.3	104545	25	F1	TRPV1-Cre::ChR2	female	L1	922	18.237
0.577	0.3	104545	25	F1	TRPV1-Cre::ChR2	female	L1	923	17.553
0.577	0.3	104545	25	F1	TRPV1-Cre::ChR2	female	L1	924	17.167
0.577	0.3	104545	25	F1	TRPV1-Cre::ChR2	female	L1	925	17.446
0.577	0.3	104545	25	F1	TRPV1-Cre::ChR2	female	L1	926	17.633
0.577	0.3	104545	25	F1	TRPV1-Cre::ChR2	female	L1	927	17.92
0.577	0.3	104545	25	F1	TRPV1-Cre::ChR2	female	L1	928	17.311
0.577	0.3	104545	25	F1	TRPV1-Cre::ChR2	female	L1	929	17.734
0.577	0.3	104545	25	F1	TRPV1-Cre::ChR2	female	L1	930	17.48
0.577	0.3	104545	25	F1	TRPV1-Cre::ChR2	female	L1	931	17.632
0.577	0.3	104545	25	F1	TRPV1-Cre::ChR2	female	L1	932	17.886
0.577	0.3	104545	25	F1	TRPV1-Cre::ChR2	female	L1	933	17.046
0.577	0.3	104545	25	F1	TRPV1-Cre::ChR2	female	L1	934	17.308
0.577	0.3	104545	25	F1	TRPV1-Cre::ChR2	female	L1	935	17.175
0.577	0.3	104545	25	F1	TRPV1-Cre::ChR2	female	L1	936	17.848
0.577	0.3	104545	25	F1	TRPV1-Cre::ChR2	female	L1	937	17.626
0.577	0.3	104545	25	F1	TRPV1-Cre::ChR2	female	L1	938	17.508
0.577	0.3	104545	25	F1	TRPV1-Cre::ChR2	female	L1	939	16.9
0.577	0.3	104545	25	F1	TRPV1-Cre::ChR2	female	L1	940	17.021
0.577	0.3	104545	25	F1	TRPV1-Cre::ChR2	female	L1	941	17.719
0.577	0.3	104545	25	F1	TRPV1-Cre::ChR2	female	L1	942	16.993
0.577	0.3	104545	25	F1	TRPV1-Cre::ChR2	female	L1	943	17.013
0.577	0.3	104545	25	F1	TRPV1-Cre::ChR2	female	L1	944	17.373
0.577	0.3	104545	25	F1	TRPV1-Cre::ChR2	female	L1	945	17.125
0.577	0.3	104545	25	F1	TRPV1-Cre::ChR2	female	L1	946	17.817
0.577	0.3	104545	25	F1	TRPV1-Cre::ChR2	female	L1	947	17.475
0.577	0.3	104545	25	F1	TRPV1-Cre::ChR2	female	L1	948	17.664
0.577	0.3	104545	25	F1	TRPV1-Cre::ChR2	female	L1	949	16.986
0.577	0.3	104545	25	F1	TRPV1-Cre::ChR2	female	L1	950	17.19
0.577	0.3	104545	25	F1	TRPV1-Cre::ChR2	female	L1	951	17.363
0.577	0.3	104545	25	F1	TRPV1-Cre::ChR2	female	L1	952	17.558
0.577	0.3	104545	25	F1	TRPV1-Cre::ChR2	female	L1	953	17.751
0.577	0.3	104545	25	F1	TRPV1-Cre::ChR2	female	L1	954	17.652
0.577	0.3	104545	25	F1	TRPV1-Cre::ChR2	female	L1	955	17.485
0.577	0.3	104545	25	F1	TRPV1-Cre::ChR2	female	L1	956	17.245
0.577	0.3	104545	25	F1	TRPV1-Cre::ChR2	female	L1	957	17.205
0.577	0.3	104545	25	F1	TRPV1-Cre::ChR2	female	L1	958	17.465
0.577	0.3	104545	25	F1	TRPV1-Cre::ChR2	female	L1	959	17.302
0.577	0.3	104545	25	F1	TRPV1-Cre::ChR2	female	L1	960	16.749
0.577	0.3	104545	25	F1	TRPV1-Cre::ChR2	female	L1	961	16.719
0.577	0.3	104545	25	F1	TRPV1-Cre::ChR2	female	L1	962	16.959
0.577	0.3	104545	25	F1	TRPV1-Cre::ChR2	female	L1	963	17.041
0.577	0.3	104545	25	F1	TRPV1-Cre::ChR2	female	L1	964	16.846
0.577	0.3	104545	25	F1	TRPV1-Cre::ChR2	female	L1	965	17.59
0.577	0.3	104545	25	F1	TRPV1-Cre::ChR2	female	L1	966	16.717
0.577	0.3	104545	25	F1	TRPV1-Cre::ChR2	female	L1	967	17.113
0.577	0.3	104545	25	F1	TRPV1-Cre::ChR2	female	L1	968	16.926
0.577	0.3	104545	25	F1	TRPV1-Cre::ChR2	female	L1	969	16.86
0.577	0.3	104545	25	F1	TRPV1-Cre::ChR2	female	L1	970	16.722
0.577	0.3	104545	25	F1	TRPV1-Cre::ChR2	female	L1	971	17.065
0.577	0.3	104545	25	F1	TRPV1-Cre::ChR2	female	L1	972	16.941
0.577	0.3	104545	25	F1	TRPV1-Cre::ChR2	female	L1	973	16.766
0.577	0.3	104545	25	F1	TRPV1-Cre::ChR2	female	L1	974	17.206
0.577	0.3	104545	25	F1	TRPV1-Cre::ChR2	female	L1	975	16.328
0.577	0.3	104545	25	F1	TRPV1-Cre::ChR2	female	L1	976	16.777
0.577	0.3	104545	25	F1	TRPV1-Cre::ChR2	female	L1	977	16.761
0.577	0.3	104545	25	F1	TRPV1-Cre::ChR2	female	L1	978	17.024
0.577	0.3	104545	25	F1	TRPV1-Cre::ChR2	female	L1	979	17.198
0.577	0.3	104545	25	F1	TRPV1-Cre::ChR2	female	L1	980	17.175
0.577	0.3	104545	25	F1	TRPV1-Cre::ChR2	female	L1	981	17.079
0.577	0.3	104545	25	F1	TRPV1-Cre::ChR2	female	L1	982	16.926
0.577	0.3	104545	25	F1	TRPV1-Cre::ChR2	female	L1	983	17.01
0.577	0.3	104545	25	F1	TRPV1-Cre::ChR2	female	L1	984	16.589
0.577	0.3	104545	25	F1	TRPV1-Cre::ChR2	female	L1	985	16.97
0.577	0.3	104545	25	F1	TRPV1-Cre::ChR2	female	L1	986	16.833
0.577	0.3	104545	25	F1	TRPV1-Cre::ChR2	female	L1	987	16.939
0.577	0.3	104545	25	F1	TRPV1-Cre::ChR2	female	L1	988	16.491
0.577	0.3	104545	25	F1	TRPV1-Cre::ChR2	female	L1	989	17.044
0.577	0.3	104545	25	F1	TRPV1-Cre::ChR2	female	L1	990	16.909
0.577	0.3	104545	25	F1	TRPV1-Cre::ChR2	female	L1	991	16.628
0.577	0.3	104545	25	F1	TRPV1-Cre::ChR2	female	L1	992	16.89
0.577	0.3	104545	25	F1	TRPV1-Cre::ChR2	female	L1	993	16.754
0.577	0.3	104545	25	F1	TRPV1-Cre::ChR2	female	L1	994	16.52
0.577	0.3	104545	25	F1	TRPV1-Cre::ChR2	female	L1	995	16.395
0.577	0.3	104545	25	F1	TRPV1-Cre::ChR2	female	L1	996	16.666
0.577	0.3	104545	25	F1	TRPV1-Cre::ChR2	female	L1	997	16.483
0.577	0.3	104545	25	F1	TRPV1-Cre::ChR2	female	L1	998	17.292
0.577	0.3	104545	25	F1	TRPV1-Cre::ChR2	female	L1	999	16.976
0.577	0.3	104628	26	F1	TRPV1-Cre::ChR2	female	L1	-500	3.569
0.577	0.3	104628	26	F1	TRPV1-Cre::ChR2	female	L1	-499	3.464
0.577	0.3	104628	26	F1	TRPV1-Cre::ChR2	female	L1	-498	3.448
0.577	0.3	104628	26	F1	TRPV1-Cre::ChR2	female	L1	-497	3.614
0.577	0.3	104628	26	F1	TRPV1-Cre::ChR2	female	L1	-496	3.811
0.577	0.3	104628	26	F1	TRPV1-Cre::ChR2	female	L1	-495	3.518
0.577	0.3	104628	26	F1	TRPV1-Cre::ChR2	female	L1	-494	3.434
0.577	0.3	104628	26	F1	TRPV1-Cre::ChR2	female	L1	-493	3.762
0.577	0.3	104628	26	F1	TRPV1-Cre::ChR2	female	L1	-492	3.731
0.577	0.3	104628	26	F1	TRPV1-Cre::ChR2	female	L1	-491	3.602
0.577	0.3	104628	26	F1	TRPV1-Cre::ChR2	female	L1	-490	3.899
0.577	0.3	104628	26	F1	TRPV1-Cre::ChR2	female	L1	-489	3.505
0.577	0.3	104628	26	F1	TRPV1-Cre::ChR2	female	L1	-488	3.978
0.577	0.3	104628	26	F1	TRPV1-Cre::ChR2	female	L1	-487	3.842
0.577	0.3	104628	26	F1	TRPV1-Cre::ChR2	female	L1	-486	3.413
0.577	0.3	104628	26	F1	TRPV1-Cre::ChR2	female	L1	-485	3.928
0.577	0.3	104628	26	F1	TRPV1-Cre::ChR2	female	L1	-484	3.438
0.577	0.3	104628	26	F1	TRPV1-Cre::ChR2	female	L1	-483	3.568
0.577	0.3	104628	26	F1	TRPV1-Cre::ChR2	female	L1	-482	3.664
0.577	0.3	104628	26	F1	TRPV1-Cre::ChR2	female	L1	-481	3.52
0.577	0.3	104628	26	F1	TRPV1-Cre::ChR2	female	L1	-480	3.677
0.577	0.3	104628	26	F1	TRPV1-Cre::ChR2	female	L1	-479	3.678
0.577	0.3	104628	26	F1	TRPV1-Cre::ChR2	female	L1	-478	3.876
0.577	0.3	104628	26	F1	TRPV1-Cre::ChR2	female	L1	-477	3.579
0.577	0.3	104628	26	F1	TRPV1-Cre::ChR2	female	L1	-476	3.62
0.577	0.3	104628	26	F1	TRPV1-Cre::ChR2	female	L1	-475	3.477
0.577	0.3	104628	26	F1	TRPV1-Cre::ChR2	female	L1	-474	3.741
0.577	0.3	104628	26	F1	TRPV1-Cre::ChR2	female	L1	-473	3.68
0.577	0.3	104628	26	F1	TRPV1-Cre::ChR2	female	L1	-472	4.125
0.577	0.3	104628	26	F1	TRPV1-Cre::ChR2	female	L1	-471	3.458
0.577	0.3	104628	26	F1	TRPV1-Cre::ChR2	female	L1	-470	3.562
0.577	0.3	104628	26	F1	TRPV1-Cre::ChR2	female	L1	-469	4.147
0.577	0.3	104628	26	F1	TRPV1-Cre::ChR2	female	L1	-468	3.819
0.577	0.3	104628	26	F1	TRPV1-Cre::ChR2	female	L1	-467	3.959
0.577	0.3	104628	26	F1	TRPV1-Cre::ChR2	female	L1	-466	3.57
0.577	0.3	104628	26	F1	TRPV1-Cre::ChR2	female	L1	-465	4.023
0.577	0.3	104628	26	F1	TRPV1-Cre::ChR2	female	L1	-464	3.341
0.577	0.3	104628	26	F1	TRPV1-Cre::ChR2	female	L1	-463	3.395
0.577	0.3	104628	26	F1	TRPV1-Cre::ChR2	female	L1	-462	3.636
0.577	0.3	104628	26	F1	TRPV1-Cre::ChR2	female	L1	-461	3.71
0.577	0.3	104628	26	F1	TRPV1-Cre::ChR2	female	L1	-460	3.59
0.577	0.3	104628	26	F1	TRPV1-Cre::ChR2	female	L1	-459	3.792
0.577	0.3	104628	26	F1	TRPV1-Cre::ChR2	female	L1	-458	3.711
0.577	0.3	104628	26	F1	TRPV1-Cre::ChR2	female	L1	-457	3.862
0.577	0.3	104628	26	F1	TRPV1-Cre::ChR2	female	L1	-456	3.464
0.577	0.3	104628	26	F1	TRPV1-Cre::ChR2	female	L1	-455	3.845
0.577	0.3	104628	26	F1	TRPV1-Cre::ChR2	female	L1	-454	3.465
0.577	0.3	104628	26	F1	TRPV1-Cre::ChR2	female	L1	-453	3.318
0.577	0.3	104628	26	F1	TRPV1-Cre::ChR2	female	L1	-452	3.389
0.577	0.3	104628	26	F1	TRPV1-Cre::ChR2	female	L1	-451	3.607
0.577	0.3	104628	26	F1	TRPV1-Cre::ChR2	female	L1	-450	3.449
0.577	0.3	104628	26	F1	TRPV1-Cre::ChR2	female	L1	-449	3.722
0.577	0.3	104628	26	F1	TRPV1-Cre::ChR2	female	L1	-448	3.67
0.577	0.3	104628	26	F1	TRPV1-Cre::ChR2	female	L1	-447	3.885
0.577	0.3	104628	26	F1	TRPV1-Cre::ChR2	female	L1	-446	3.441
0.577	0.3	104628	26	F1	TRPV1-Cre::ChR2	female	L1	-445	3.339
0.577	0.3	104628	26	F1	TRPV1-Cre::ChR2	female	L1	-444	3.524
0.577	0.3	104628	26	F1	TRPV1-Cre::ChR2	female	L1	-443	3.616
0.577	0.3	104628	26	F1	TRPV1-Cre::ChR2	female	L1	-442	3.401
0.577	0.3	104628	26	F1	TRPV1-Cre::ChR2	female	L1	-441	3.749
0.577	0.3	104628	26	F1	TRPV1-Cre::ChR2	female	L1	-440	3.51
0.577	0.3	104628	26	F1	TRPV1-Cre::ChR2	female	L1	-439	3.3
0.577	0.3	104628	26	F1	TRPV1-Cre::ChR2	female	L1	-438	3.567
0.577	0.3	104628	26	F1	TRPV1-Cre::ChR2	female	L1	-437	3.59
0.577	0.3	104628	26	F1	TRPV1-Cre::ChR2	female	L1	-436	3.662
0.577	0.3	104628	26	F1	TRPV1-Cre::ChR2	female	L1	-435	3.484
0.577	0.3	104628	26	F1	TRPV1-Cre::ChR2	female	L1	-434	3.553
0.577	0.3	104628	26	F1	TRPV1-Cre::ChR2	female	L1	-433	3.814
0.577	0.3	104628	26	F1	TRPV1-Cre::ChR2	female	L1	-432	3.807
0.577	0.3	104628	26	F1	TRPV1-Cre::ChR2	female	L1	-431	3.373
0.577	0.3	104628	26	F1	TRPV1-Cre::ChR2	female	L1	-430	3.559
0.577	0.3	104628	26	F1	TRPV1-Cre::ChR2	female	L1	-429	3.578
0.577	0.3	104628	26	F1	TRPV1-Cre::ChR2	female	L1	-428	3.434
0.577	0.3	104628	26	F1	TRPV1-Cre::ChR2	female	L1	-427	3.735
0.577	0.3	104628	26	F1	TRPV1-Cre::ChR2	female	L1	-426	3.749
0.577	0.3	104628	26	F1	TRPV1-Cre::ChR2	female	L1	-425	3.762
0.577	0.3	104628	26	F1	TRPV1-Cre::ChR2	female	L1	-424	3.761
0.577	0.3	104628	26	F1	TRPV1-Cre::ChR2	female	L1	-423	3.718
0.577	0.3	104628	26	F1	TRPV1-Cre::ChR2	female	L1	-422	3.767
0.577	0.3	104628	26	F1	TRPV1-Cre::ChR2	female	L1	-421	3.536
0.577	0.3	104628	26	F1	TRPV1-Cre::ChR2	female	L1	-420	3.224
0.577	0.3	104628	26	F1	TRPV1-Cre::ChR2	female	L1	-419	3.573
0.577	0.3	104628	26	F1	TRPV1-Cre::ChR2	female	L1	-418	3.3
0.577	0.3	104628	26	F1	TRPV1-Cre::ChR2	female	L1	-417	3.424
0.577	0.3	104628	26	F1	TRPV1-Cre::ChR2	female	L1	-416	3.596
0.577	0.3	104628	26	F1	TRPV1-Cre::ChR2	female	L1	-415	3.804
0.577	0.3	104628	26	F1	TRPV1-Cre::ChR2	female	L1	-414	3.419
0.577	0.3	104628	26	F1	TRPV1-Cre::ChR2	female	L1	-413	3.401
0.577	0.3	104628	26	F1	TRPV1-Cre::ChR2	female	L1	-412	3.509
0.577	0.3	104628	26	F1	TRPV1-Cre::ChR2	female	L1	-411	3.715
0.577	0.3	104628	26	F1	TRPV1-Cre::ChR2	female	L1	-410	3.257
0.577	0.3	104628	26	F1	TRPV1-Cre::ChR2	female	L1	-409	3.62
0.577	0.3	104628	26	F1	TRPV1-Cre::ChR2	female	L1	-408	3.426
0.577	0.3	104628	26	F1	TRPV1-Cre::ChR2	female	L1	-407	3.404
0.577	0.3	104628	26	F1	TRPV1-Cre::ChR2	female	L1	-406	3.582
0.577	0.3	104628	26	F1	TRPV1-Cre::ChR2	female	L1	-405	3.701
0.577	0.3	104628	26	F1	TRPV1-Cre::ChR2	female	L1	-404	3.718
0.577	0.3	104628	26	F1	TRPV1-Cre::ChR2	female	L1	-403	3.482
0.577	0.3	104628	26	F1	TRPV1-Cre::ChR2	female	L1	-402	3.682
0.577	0.3	104628	26	F1	TRPV1-Cre::ChR2	female	L1	-401	3.566
0.577	0.3	104628	26	F1	TRPV1-Cre::ChR2	female	L1	-400	3.22
0.577	0.3	104628	26	F1	TRPV1-Cre::ChR2	female	L1	-399	3.377
0.577	0.3	104628	26	F1	TRPV1-Cre::ChR2	female	L1	-398	3.652
0.577	0.3	104628	26	F1	TRPV1-Cre::ChR2	female	L1	-397	3.621
0.577	0.3	104628	26	F1	TRPV1-Cre::ChR2	female	L1	-396	3.888
0.577	0.3	104628	26	F1	TRPV1-Cre::ChR2	female	L1	-395	3.673
0.577	0.3	104628	26	F1	TRPV1-Cre::ChR2	female	L1	-394	3.421
0.577	0.3	104628	26	F1	TRPV1-Cre::ChR2	female	L1	-393	3.672
0.577	0.3	104628	26	F1	TRPV1-Cre::ChR2	female	L1	-392	3.285
0.577	0.3	104628	26	F1	TRPV1-Cre::ChR2	female	L1	-391	3.936
0.577	0.3	104628	26	F1	TRPV1-Cre::ChR2	female	L1	-390	3.569
0.577	0.3	104628	26	F1	TRPV1-Cre::ChR2	female	L1	-389	3.574
0.577	0.3	104628	26	F1	TRPV1-Cre::ChR2	female	L1	-388	4.018
0.577	0.3	104628	26	F1	TRPV1-Cre::ChR2	female	L1	-387	3.633
0.577	0.3	104628	26	F1	TRPV1-Cre::ChR2	female	L1	-386	3.575
0.577	0.3	104628	26	F1	TRPV1-Cre::ChR2	female	L1	-385	3.654
0.577	0.3	104628	26	F1	TRPV1-Cre::ChR2	female	L1	-384	3.585
0.577	0.3	104628	26	F1	TRPV1-Cre::ChR2	female	L1	-383	3.546
0.577	0.3	104628	26	F1	TRPV1-Cre::ChR2	female	L1	-382	3.776
0.577	0.3	104628	26	F1	TRPV1-Cre::ChR2	female	L1	-381	3.676
0.577	0.3	104628	26	F1	TRPV1-Cre::ChR2	female	L1	-380	3.754
0.577	0.3	104628	26	F1	TRPV1-Cre::ChR2	female	L1	-379	3.534
0.577	0.3	104628	26	F1	TRPV1-Cre::ChR2	female	L1	-378	3.733
0.577	0.3	104628	26	F1	TRPV1-Cre::ChR2	female	L1	-377	3.707
0.577	0.3	104628	26	F1	TRPV1-Cre::ChR2	female	L1	-376	3.949
0.577	0.3	104628	26	F1	TRPV1-Cre::ChR2	female	L1	-375	3.635
0.577	0.3	104628	26	F1	TRPV1-Cre::ChR2	female	L1	-374	3.529
0.577	0.3	104628	26	F1	TRPV1-Cre::ChR2	female	L1	-373	3.909
0.577	0.3	104628	26	F1	TRPV1-Cre::ChR2	female	L1	-372	4.009
0.577	0.3	104628	26	F1	TRPV1-Cre::ChR2	female	L1	-371	3.455
0.577	0.3	104628	26	F1	TRPV1-Cre::ChR2	female	L1	-370	3.664
0.577	0.3	104628	26	F1	TRPV1-Cre::ChR2	female	L1	-369	3.861
0.577	0.3	104628	26	F1	TRPV1-Cre::ChR2	female	L1	-368	3.853
0.577	0.3	104628	26	F1	TRPV1-Cre::ChR2	female	L1	-367	3.609
0.577	0.3	104628	26	F1	TRPV1-Cre::ChR2	female	L1	-366	4.022
0.577	0.3	104628	26	F1	TRPV1-Cre::ChR2	female	L1	-365	3.882
0.577	0.3	104628	26	F1	TRPV1-Cre::ChR2	female	L1	-364	3.732
0.577	0.3	104628	26	F1	TRPV1-Cre::ChR2	female	L1	-363	3.752
0.577	0.3	104628	26	F1	TRPV1-Cre::ChR2	female	L1	-362	4.112
0.577	0.3	104628	26	F1	TRPV1-Cre::ChR2	female	L1	-361	3.715
0.577	0.3	104628	26	F1	TRPV1-Cre::ChR2	female	L1	-360	3.756
0.577	0.3	104628	26	F1	TRPV1-Cre::ChR2	female	L1	-359	4.001
0.577	0.3	104628	26	F1	TRPV1-Cre::ChR2	female	L1	-358	3.886
0.577	0.3	104628	26	F1	TRPV1-Cre::ChR2	female	L1	-357	3.814
0.577	0.3	104628	26	F1	TRPV1-Cre::ChR2	female	L1	-356	3.879
0.577	0.3	104628	26	F1	TRPV1-Cre::ChR2	female	L1	-355	3.579
0.577	0.3	104628	26	F1	TRPV1-Cre::ChR2	female	L1	-354	4.256
0.577	0.3	104628	26	F1	TRPV1-Cre::ChR2	female	L1	-353	3.745
0.577	0.3	104628	26	F1	TRPV1-Cre::ChR2	female	L1	-352	4.079
0.577	0.3	104628	26	F1	TRPV1-Cre::ChR2	female	L1	-351	3.73
0.577	0.3	104628	26	F1	TRPV1-Cre::ChR2	female	L1	-350	3.474
0.577	0.3	104628	26	F1	TRPV1-Cre::ChR2	female	L1	-349	3.75
0.577	0.3	104628	26	F1	TRPV1-Cre::ChR2	female	L1	-348	4.122
0.577	0.3	104628	26	F1	TRPV1-Cre::ChR2	female	L1	-347	3.78
0.577	0.3	104628	26	F1	TRPV1-Cre::ChR2	female	L1	-346	3.907
0.577	0.3	104628	26	F1	TRPV1-Cre::ChR2	female	L1	-345	3.83
0.577	0.3	104628	26	F1	TRPV1-Cre::ChR2	female	L1	-344	4.083
0.577	0.3	104628	26	F1	TRPV1-Cre::ChR2	female	L1	-343	3.767
0.577	0.3	104628	26	F1	TRPV1-Cre::ChR2	female	L1	-342	3.545
0.577	0.3	104628	26	F1	TRPV1-Cre::ChR2	female	L1	-341	3.496
0.577	0.3	104628	26	F1	TRPV1-Cre::ChR2	female	L1	-340	3.663
0.577	0.3	104628	26	F1	TRPV1-Cre::ChR2	female	L1	-339	4.085
0.577	0.3	104628	26	F1	TRPV1-Cre::ChR2	female	L1	-338	3.452
0.577	0.3	104628	26	F1	TRPV1-Cre::ChR2	female	L1	-337	3.607
0.577	0.3	104628	26	F1	TRPV1-Cre::ChR2	female	L1	-336	3.627
0.577	0.3	104628	26	F1	TRPV1-Cre::ChR2	female	L1	-335	3.731
0.577	0.3	104628	26	F1	TRPV1-Cre::ChR2	female	L1	-334	3.681
0.577	0.3	104628	26	F1	TRPV1-Cre::ChR2	female	L1	-333	4.006
0.577	0.3	104628	26	F1	TRPV1-Cre::ChR2	female	L1	-332	3.744
0.577	0.3	104628	26	F1	TRPV1-Cre::ChR2	female	L1	-331	3.695
0.577	0.3	104628	26	F1	TRPV1-Cre::ChR2	female	L1	-330	3.641
0.577	0.3	104628	26	F1	TRPV1-Cre::ChR2	female	L1	-329	3.642
0.577	0.3	104628	26	F1	TRPV1-Cre::ChR2	female	L1	-328	3.586
0.577	0.3	104628	26	F1	TRPV1-Cre::ChR2	female	L1	-327	3.63
0.577	0.3	104628	26	F1	TRPV1-Cre::ChR2	female	L1	-326	3.962
0.577	0.3	104628	26	F1	TRPV1-Cre::ChR2	female	L1	-325	3.876
0.577	0.3	104628	26	F1	TRPV1-Cre::ChR2	female	L1	-324	3.969
0.577	0.3	104628	26	F1	TRPV1-Cre::ChR2	female	L1	-323	3.754
0.577	0.3	104628	26	F1	TRPV1-Cre::ChR2	female	L1	-322	3.909
0.577	0.3	104628	26	F1	TRPV1-Cre::ChR2	female	L1	-321	3.946
0.577	0.3	104628	26	F1	TRPV1-Cre::ChR2	female	L1	-320	3.654
0.577	0.3	104628	26	F1	TRPV1-Cre::ChR2	female	L1	-319	3.783
0.577	0.3	104628	26	F1	TRPV1-Cre::ChR2	female	L1	-318	3.675
0.577	0.3	104628	26	F1	TRPV1-Cre::ChR2	female	L1	-317	3.662
0.577	0.3	104628	26	F1	TRPV1-Cre::ChR2	female	L1	-316	3.731
0.577	0.3	104628	26	F1	TRPV1-Cre::ChR2	female	L1	-315	3.976
0.577	0.3	104628	26	F1	TRPV1-Cre::ChR2	female	L1	-314	3.798
0.577	0.3	104628	26	F1	TRPV1-Cre::ChR2	female	L1	-313	3.581
0.577	0.3	104628	26	F1	TRPV1-Cre::ChR2	female	L1	-312	3.746
0.577	0.3	104628	26	F1	TRPV1-Cre::ChR2	female	L1	-311	3.794
0.577	0.3	104628	26	F1	TRPV1-Cre::ChR2	female	L1	-310	3.818
0.577	0.3	104628	26	F1	TRPV1-Cre::ChR2	female	L1	-309	3.56
0.577	0.3	104628	26	F1	TRPV1-Cre::ChR2	female	L1	-308	3.803
0.577	0.3	104628	26	F1	TRPV1-Cre::ChR2	female	L1	-307	3.9
0.577	0.3	104628	26	F1	TRPV1-Cre::ChR2	female	L1	-306	3.689
0.577	0.3	104628	26	F1	TRPV1-Cre::ChR2	female	L1	-305	3.676
0.577	0.3	104628	26	F1	TRPV1-Cre::ChR2	female	L1	-304	3.618
0.577	0.3	104628	26	F1	TRPV1-Cre::ChR2	female	L1	-303	3.752
0.577	0.3	104628	26	F1	TRPV1-Cre::ChR2	female	L1	-302	3.535
0.577	0.3	104628	26	F1	TRPV1-Cre::ChR2	female	L1	-301	3.628
0.577	0.3	104628	26	F1	TRPV1-Cre::ChR2	female	L1	-300	3.446
0.577	0.3	104628	26	F1	TRPV1-Cre::ChR2	female	L1	-299	4.001
0.577	0.3	104628	26	F1	TRPV1-Cre::ChR2	female	L1	-298	3.95
0.577	0.3	104628	26	F1	TRPV1-Cre::ChR2	female	L1	-297	3.795
0.577	0.3	104628	26	F1	TRPV1-Cre::ChR2	female	L1	-296	3.947
0.577	0.3	104628	26	F1	TRPV1-Cre::ChR2	female	L1	-295	3.943
0.577	0.3	104628	26	F1	TRPV1-Cre::ChR2	female	L1	-294	3.763
0.577	0.3	104628	26	F1	TRPV1-Cre::ChR2	female	L1	-293	3.995
0.577	0.3	104628	26	F1	TRPV1-Cre::ChR2	female	L1	-292	3.483
0.577	0.3	104628	26	F1	TRPV1-Cre::ChR2	female	L1	-291	3.874
0.577	0.3	104628	26	F1	TRPV1-Cre::ChR2	female	L1	-290	3.765
0.577	0.3	104628	26	F1	TRPV1-Cre::ChR2	female	L1	-289	3.371
0.577	0.3	104628	26	F1	TRPV1-Cre::ChR2	female	L1	-288	3.675
0.577	0.3	104628	26	F1	TRPV1-Cre::ChR2	female	L1	-287	3.504
0.577	0.3	104628	26	F1	TRPV1-Cre::ChR2	female	L1	-286	3.713
0.577	0.3	104628	26	F1	TRPV1-Cre::ChR2	female	L1	-285	3.51
0.577	0.3	104628	26	F1	TRPV1-Cre::ChR2	female	L1	-284	3.964
0.577	0.3	104628	26	F1	TRPV1-Cre::ChR2	female	L1	-283	3.885
0.577	0.3	104628	26	F1	TRPV1-Cre::ChR2	female	L1	-282	3.662
0.577	0.3	104628	26	F1	TRPV1-Cre::ChR2	female	L1	-281	3.649
0.577	0.3	104628	26	F1	TRPV1-Cre::ChR2	female	L1	-280	3.497
0.577	0.3	104628	26	F1	TRPV1-Cre::ChR2	female	L1	-279	3.665
0.577	0.3	104628	26	F1	TRPV1-Cre::ChR2	female	L1	-278	3.411
0.577	0.3	104628	26	F1	TRPV1-Cre::ChR2	female	L1	-277	3.634
0.577	0.3	104628	26	F1	TRPV1-Cre::ChR2	female	L1	-276	3.873
0.577	0.3	104628	26	F1	TRPV1-Cre::ChR2	female	L1	-275	3.561
0.577	0.3	104628	26	F1	TRPV1-Cre::ChR2	female	L1	-274	3.666
0.577	0.3	104628	26	F1	TRPV1-Cre::ChR2	female	L1	-273	3.629
0.577	0.3	104628	26	F1	TRPV1-Cre::ChR2	female	L1	-272	3.745
0.577	0.3	104628	26	F1	TRPV1-Cre::ChR2	female	L1	-271	3.735
0.577	0.3	104628	26	F1	TRPV1-Cre::ChR2	female	L1	-270	3.902
0.577	0.3	104628	26	F1	TRPV1-Cre::ChR2	female	L1	-269	3.671
0.577	0.3	104628	26	F1	TRPV1-Cre::ChR2	female	L1	-268	3.694
0.577	0.3	104628	26	F1	TRPV1-Cre::ChR2	female	L1	-267	3.457
0.577	0.3	104628	26	F1	TRPV1-Cre::ChR2	female	L1	-266	3.799
0.577	0.3	104628	26	F1	TRPV1-Cre::ChR2	female	L1	-265	3.394
0.577	0.3	104628	26	F1	TRPV1-Cre::ChR2	female	L1	-264	3.636
0.577	0.3	104628	26	F1	TRPV1-Cre::ChR2	female	L1	-263	3.534
0.577	0.3	104628	26	F1	TRPV1-Cre::ChR2	female	L1	-262	3.894
0.577	0.3	104628	26	F1	TRPV1-Cre::ChR2	female	L1	-261	3.889
0.577	0.3	104628	26	F1	TRPV1-Cre::ChR2	female	L1	-260	3.777
0.577	0.3	104628	26	F1	TRPV1-Cre::ChR2	female	L1	-259	3.626
0.577	0.3	104628	26	F1	TRPV1-Cre::ChR2	female	L1	-258	3.773
0.577	0.3	104628	26	F1	TRPV1-Cre::ChR2	female	L1	-257	3.91
0.577	0.3	104628	26	F1	TRPV1-Cre::ChR2	female	L1	-256	3.944
0.577	0.3	104628	26	F1	TRPV1-Cre::ChR2	female	L1	-255	3.69
0.577	0.3	104628	26	F1	TRPV1-Cre::ChR2	female	L1	-254	3.78
0.577	0.3	104628	26	F1	TRPV1-Cre::ChR2	female	L1	-253	3.889
0.577	0.3	104628	26	F1	TRPV1-Cre::ChR2	female	L1	-252	3.689
0.577	0.3	104628	26	F1	TRPV1-Cre::ChR2	female	L1	-251	3.809
0.577	0.3	104628	26	F1	TRPV1-Cre::ChR2	female	L1	-250	3.874
0.577	0.3	104628	26	F1	TRPV1-Cre::ChR2	female	L1	-249	3.882
0.577	0.3	104628	26	F1	TRPV1-Cre::ChR2	female	L1	-248	3.886
0.577	0.3	104628	26	F1	TRPV1-Cre::ChR2	female	L1	-247	3.777
0.577	0.3	104628	26	F1	TRPV1-Cre::ChR2	female	L1	-246	4.034
0.577	0.3	104628	26	F1	TRPV1-Cre::ChR2	female	L1	-245	4.054
0.577	0.3	104628	26	F1	TRPV1-Cre::ChR2	female	L1	-244	3.992
0.577	0.3	104628	26	F1	TRPV1-Cre::ChR2	female	L1	-243	4.081
0.577	0.3	104628	26	F1	TRPV1-Cre::ChR2	female	L1	-242	3.773
0.577	0.3	104628	26	F1	TRPV1-Cre::ChR2	female	L1	-241	3.605
0.577	0.3	104628	26	F1	TRPV1-Cre::ChR2	female	L1	-240	3.84
0.577	0.3	104628	26	F1	TRPV1-Cre::ChR2	female	L1	-239	3.773
0.577	0.3	104628	26	F1	TRPV1-Cre::ChR2	female	L1	-238	3.409
0.577	0.3	104628	26	F1	TRPV1-Cre::ChR2	female	L1	-237	3.483
0.577	0.3	104628	26	F1	TRPV1-Cre::ChR2	female	L1	-236	3.809
0.577	0.3	104628	26	F1	TRPV1-Cre::ChR2	female	L1	-235	3.988
0.577	0.3	104628	26	F1	TRPV1-Cre::ChR2	female	L1	-234	3.711
0.577	0.3	104628	26	F1	TRPV1-Cre::ChR2	female	L1	-233	3.571
0.577	0.3	104628	26	F1	TRPV1-Cre::ChR2	female	L1	-232	3.856
0.577	0.3	104628	26	F1	TRPV1-Cre::ChR2	female	L1	-231	3.739
0.577	0.3	104628	26	F1	TRPV1-Cre::ChR2	female	L1	-230	3.261
0.577	0.3	104628	26	F1	TRPV1-Cre::ChR2	female	L1	-229	3.455
0.577	0.3	104628	26	F1	TRPV1-Cre::ChR2	female	L1	-228	3.643
0.577	0.3	104628	26	F1	TRPV1-Cre::ChR2	female	L1	-227	3.718
0.577	0.3	104628	26	F1	TRPV1-Cre::ChR2	female	L1	-226	3.586
0.577	0.3	104628	26	F1	TRPV1-Cre::ChR2	female	L1	-225	3.733
0.577	0.3	104628	26	F1	TRPV1-Cre::ChR2	female	L1	-224	3.697
0.577	0.3	104628	26	F1	TRPV1-Cre::ChR2	female	L1	-223	3.429
0.577	0.3	104628	26	F1	TRPV1-Cre::ChR2	female	L1	-222	3.403
0.577	0.3	104628	26	F1	TRPV1-Cre::ChR2	female	L1	-221	3.46
0.577	0.3	104628	26	F1	TRPV1-Cre::ChR2	female	L1	-220	3.747
0.577	0.3	104628	26	F1	TRPV1-Cre::ChR2	female	L1	-219	3.224
0.577	0.3	104628	26	F1	TRPV1-Cre::ChR2	female	L1	-218	3.432
0.577	0.3	104628	26	F1	TRPV1-Cre::ChR2	female	L1	-217	3.65
0.577	0.3	104628	26	F1	TRPV1-Cre::ChR2	female	L1	-216	3.51
0.577	0.3	104628	26	F1	TRPV1-Cre::ChR2	female	L1	-215	3.584
0.577	0.3	104628	26	F1	TRPV1-Cre::ChR2	female	L1	-214	3.868
0.577	0.3	104628	26	F1	TRPV1-Cre::ChR2	female	L1	-213	3.716
0.577	0.3	104628	26	F1	TRPV1-Cre::ChR2	female	L1	-212	3.629
0.577	0.3	104628	26	F1	TRPV1-Cre::ChR2	female	L1	-211	3.708
0.577	0.3	104628	26	F1	TRPV1-Cre::ChR2	female	L1	-210	3.621
0.577	0.3	104628	26	F1	TRPV1-Cre::ChR2	female	L1	-209	3.617
0.577	0.3	104628	26	F1	TRPV1-Cre::ChR2	female	L1	-208	3.447
0.577	0.3	104628	26	F1	TRPV1-Cre::ChR2	female	L1	-207	3.544
0.577	0.3	104628	26	F1	TRPV1-Cre::ChR2	female	L1	-206	3.796
0.577	0.3	104628	26	F1	TRPV1-Cre::ChR2	female	L1	-205	3.68
0.577	0.3	104628	26	F1	TRPV1-Cre::ChR2	female	L1	-204	3.511
0.577	0.3	104628	26	F1	TRPV1-Cre::ChR2	female	L1	-203	3.708
0.577	0.3	104628	26	F1	TRPV1-Cre::ChR2	female	L1	-202	3.764
0.577	0.3	104628	26	F1	TRPV1-Cre::ChR2	female	L1	-201	3.686
0.577	0.3	104628	26	F1	TRPV1-Cre::ChR2	female	L1	-200	3.485
0.577	0.3	104628	26	F1	TRPV1-Cre::ChR2	female	L1	-199	3.74
0.577	0.3	104628	26	F1	TRPV1-Cre::ChR2	female	L1	-198	3.486
0.577	0.3	104628	26	F1	TRPV1-Cre::ChR2	female	L1	-197	3.292
0.577	0.3	104628	26	F1	TRPV1-Cre::ChR2	female	L1	-196	3.731
0.577	0.3	104628	26	F1	TRPV1-Cre::ChR2	female	L1	-195	3.606
0.577	0.3	104628	26	F1	TRPV1-Cre::ChR2	female	L1	-194	3.538
0.577	0.3	104628	26	F1	TRPV1-Cre::ChR2	female	L1	-193	3.263
0.577	0.3	104628	26	F1	TRPV1-Cre::ChR2	female	L1	-192	3.405
0.577	0.3	104628	26	F1	TRPV1-Cre::ChR2	female	L1	-191	3.691
0.577	0.3	104628	26	F1	TRPV1-Cre::ChR2	female	L1	-190	3.502
0.577	0.3	104628	26	F1	TRPV1-Cre::ChR2	female	L1	-189	3.498
0.577	0.3	104628	26	F1	TRPV1-Cre::ChR2	female	L1	-188	3.548
0.577	0.3	104628	26	F1	TRPV1-Cre::ChR2	female	L1	-187	3.582
0.577	0.3	104628	26	F1	TRPV1-Cre::ChR2	female	L1	-186	3.407
0.577	0.3	104628	26	F1	TRPV1-Cre::ChR2	female	L1	-185	3.579
0.577	0.3	104628	26	F1	TRPV1-Cre::ChR2	female	L1	-184	3.415
0.577	0.3	104628	26	F1	TRPV1-Cre::ChR2	female	L1	-183	3.731
0.577	0.3	104628	26	F1	TRPV1-Cre::ChR2	female	L1	-182	3.405
0.577	0.3	104628	26	F1	TRPV1-Cre::ChR2	female	L1	-181	3.273
0.577	0.3	104628	26	F1	TRPV1-Cre::ChR2	female	L1	-180	3.395
0.577	0.3	104628	26	F1	TRPV1-Cre::ChR2	female	L1	-179	3.475
0.577	0.3	104628	26	F1	TRPV1-Cre::ChR2	female	L1	-178	3.458
0.577	0.3	104628	26	F1	TRPV1-Cre::ChR2	female	L1	-177	3.636
0.577	0.3	104628	26	F1	TRPV1-Cre::ChR2	female	L1	-176	3.34
0.577	0.3	104628	26	F1	TRPV1-Cre::ChR2	female	L1	-175	3.438
0.577	0.3	104628	26	F1	TRPV1-Cre::ChR2	female	L1	-174	3.6
0.577	0.3	104628	26	F1	TRPV1-Cre::ChR2	female	L1	-173	3.465
0.577	0.3	104628	26	F1	TRPV1-Cre::ChR2	female	L1	-172	3.375
0.577	0.3	104628	26	F1	TRPV1-Cre::ChR2	female	L1	-171	3.414
0.577	0.3	104628	26	F1	TRPV1-Cre::ChR2	female	L1	-170	3.755
0.577	0.3	104628	26	F1	TRPV1-Cre::ChR2	female	L1	-169	3.353
0.577	0.3	104628	26	F1	TRPV1-Cre::ChR2	female	L1	-168	3.439
0.577	0.3	104628	26	F1	TRPV1-Cre::ChR2	female	L1	-167	3.489
0.577	0.3	104628	26	F1	TRPV1-Cre::ChR2	female	L1	-166	3.284
0.577	0.3	104628	26	F1	TRPV1-Cre::ChR2	female	L1	-165	3.678
0.577	0.3	104628	26	F1	TRPV1-Cre::ChR2	female	L1	-164	3.51
0.577	0.3	104628	26	F1	TRPV1-Cre::ChR2	female	L1	-163	3.615
0.577	0.3	104628	26	F1	TRPV1-Cre::ChR2	female	L1	-162	3.657
0.577	0.3	104628	26	F1	TRPV1-Cre::ChR2	female	L1	-161	3.439
0.577	0.3	104628	26	F1	TRPV1-Cre::ChR2	female	L1	-160	3.546
0.577	0.3	104628	26	F1	TRPV1-Cre::ChR2	female	L1	-159	3.431
0.577	0.3	104628	26	F1	TRPV1-Cre::ChR2	female	L1	-158	3.746
0.577	0.3	104628	26	F1	TRPV1-Cre::ChR2	female	L1	-157	3.773
0.577	0.3	104628	26	F1	TRPV1-Cre::ChR2	female	L1	-156	3.684
0.577	0.3	104628	26	F1	TRPV1-Cre::ChR2	female	L1	-155	3.509
0.577	0.3	104628	26	F1	TRPV1-Cre::ChR2	female	L1	-154	3.647
0.577	0.3	104628	26	F1	TRPV1-Cre::ChR2	female	L1	-153	3.646
0.577	0.3	104628	26	F1	TRPV1-Cre::ChR2	female	L1	-152	3.254
0.577	0.3	104628	26	F1	TRPV1-Cre::ChR2	female	L1	-151	3.359
0.577	0.3	104628	26	F1	TRPV1-Cre::ChR2	female	L1	-150	3.472
0.577	0.3	104628	26	F1	TRPV1-Cre::ChR2	female	L1	-149	3.684
0.577	0.3	104628	26	F1	TRPV1-Cre::ChR2	female	L1	-148	3.834
0.577	0.3	104628	26	F1	TRPV1-Cre::ChR2	female	L1	-147	3.443
0.577	0.3	104628	26	F1	TRPV1-Cre::ChR2	female	L1	-146	3.787
0.577	0.3	104628	26	F1	TRPV1-Cre::ChR2	female	L1	-145	3.613
0.577	0.3	104628	26	F1	TRPV1-Cre::ChR2	female	L1	-144	3.566
0.577	0.3	104628	26	F1	TRPV1-Cre::ChR2	female	L1	-143	3.669
0.577	0.3	104628	26	F1	TRPV1-Cre::ChR2	female	L1	-142	3.415
0.577	0.3	104628	26	F1	TRPV1-Cre::ChR2	female	L1	-141	3.494
0.577	0.3	104628	26	F1	TRPV1-Cre::ChR2	female	L1	-140	3.401
0.577	0.3	104628	26	F1	TRPV1-Cre::ChR2	female	L1	-139	3.35
0.577	0.3	104628	26	F1	TRPV1-Cre::ChR2	female	L1	-138	3.494
0.577	0.3	104628	26	F1	TRPV1-Cre::ChR2	female	L1	-137	3.595
0.577	0.3	104628	26	F1	TRPV1-Cre::ChR2	female	L1	-136	3.479
0.577	0.3	104628	26	F1	TRPV1-Cre::ChR2	female	L1	-135	3.334
0.577	0.3	104628	26	F1	TRPV1-Cre::ChR2	female	L1	-134	3.382
0.577	0.3	104628	26	F1	TRPV1-Cre::ChR2	female	L1	-133	3.701
0.577	0.3	104628	26	F1	TRPV1-Cre::ChR2	female	L1	-132	3.499
0.577	0.3	104628	26	F1	TRPV1-Cre::ChR2	female	L1	-131	3.593
0.577	0.3	104628	26	F1	TRPV1-Cre::ChR2	female	L1	-130	3.321
0.577	0.3	104628	26	F1	TRPV1-Cre::ChR2	female	L1	-129	3.437
0.577	0.3	104628	26	F1	TRPV1-Cre::ChR2	female	L1	-128	3.571
0.577	0.3	104628	26	F1	TRPV1-Cre::ChR2	female	L1	-127	3.493
0.577	0.3	104628	26	F1	TRPV1-Cre::ChR2	female	L1	-126	3.591
0.577	0.3	104628	26	F1	TRPV1-Cre::ChR2	female	L1	-125	3.517
0.577	0.3	104628	26	F1	TRPV1-Cre::ChR2	female	L1	-124	3.488
0.577	0.3	104628	26	F1	TRPV1-Cre::ChR2	female	L1	-123	3.831
0.577	0.3	104628	26	F1	TRPV1-Cre::ChR2	female	L1	-122	3.387
0.577	0.3	104628	26	F1	TRPV1-Cre::ChR2	female	L1	-121	3.424
0.577	0.3	104628	26	F1	TRPV1-Cre::ChR2	female	L1	-120	3.675
0.577	0.3	104628	26	F1	TRPV1-Cre::ChR2	female	L1	-119	3.728
0.577	0.3	104628	26	F1	TRPV1-Cre::ChR2	female	L1	-118	3.321
0.577	0.3	104628	26	F1	TRPV1-Cre::ChR2	female	L1	-117	3.821
0.577	0.3	104628	26	F1	TRPV1-Cre::ChR2	female	L1	-116	3.89
0.577	0.3	104628	26	F1	TRPV1-Cre::ChR2	female	L1	-115	4.129
0.577	0.3	104628	26	F1	TRPV1-Cre::ChR2	female	L1	-114	3.477
0.577	0.3	104628	26	F1	TRPV1-Cre::ChR2	female	L1	-113	3.41
0.577	0.3	104628	26	F1	TRPV1-Cre::ChR2	female	L1	-112	3.506
0.577	0.3	104628	26	F1	TRPV1-Cre::ChR2	female	L1	-111	3.766
0.577	0.3	104628	26	F1	TRPV1-Cre::ChR2	female	L1	-110	3.825
0.577	0.3	104628	26	F1	TRPV1-Cre::ChR2	female	L1	-109	3.254
0.577	0.3	104628	26	F1	TRPV1-Cre::ChR2	female	L1	-108	3.667
0.577	0.3	104628	26	F1	TRPV1-Cre::ChR2	female	L1	-107	3.35
0.577	0.3	104628	26	F1	TRPV1-Cre::ChR2	female	L1	-106	3.538
0.577	0.3	104628	26	F1	TRPV1-Cre::ChR2	female	L1	-105	3.414
0.577	0.3	104628	26	F1	TRPV1-Cre::ChR2	female	L1	-104	3.247
0.577	0.3	104628	26	F1	TRPV1-Cre::ChR2	female	L1	-103	3.562
0.577	0.3	104628	26	F1	TRPV1-Cre::ChR2	female	L1	-102	3.269
0.577	0.3	104628	26	F1	TRPV1-Cre::ChR2	female	L1	-101	3.476
0.577	0.3	104628	26	F1	TRPV1-Cre::ChR2	female	L1	-100	3.43
0.577	0.3	104628	26	F1	TRPV1-Cre::ChR2	female	L1	-99	3.449
0.577	0.3	104628	26	F1	TRPV1-Cre::ChR2	female	L1	-98	3.583
0.577	0.3	104628	26	F1	TRPV1-Cre::ChR2	female	L1	-97	3.65
0.577	0.3	104628	26	F1	TRPV1-Cre::ChR2	female	L1	-96	3.177
0.577	0.3	104628	26	F1	TRPV1-Cre::ChR2	female	L1	-95	3.494
0.577	0.3	104628	26	F1	TRPV1-Cre::ChR2	female	L1	-94	3.871
0.577	0.3	104628	26	F1	TRPV1-Cre::ChR2	female	L1	-93	3.353
0.577	0.3	104628	26	F1	TRPV1-Cre::ChR2	female	L1	-92	3.762
0.577	0.3	104628	26	F1	TRPV1-Cre::ChR2	female	L1	-91	3.649
0.577	0.3	104628	26	F1	TRPV1-Cre::ChR2	female	L1	-90	3.524
0.577	0.3	104628	26	F1	TRPV1-Cre::ChR2	female	L1	-89	3.575
0.577	0.3	104628	26	F1	TRPV1-Cre::ChR2	female	L1	-88	3.472
0.577	0.3	104628	26	F1	TRPV1-Cre::ChR2	female	L1	-87	3.443
0.577	0.3	104628	26	F1	TRPV1-Cre::ChR2	female	L1	-86	3.498
0.577	0.3	104628	26	F1	TRPV1-Cre::ChR2	female	L1	-85	3.4
0.577	0.3	104628	26	F1	TRPV1-Cre::ChR2	female	L1	-84	3.442
0.577	0.3	104628	26	F1	TRPV1-Cre::ChR2	female	L1	-83	3.133
0.577	0.3	104628	26	F1	TRPV1-Cre::ChR2	female	L1	-82	3.488
0.577	0.3	104628	26	F1	TRPV1-Cre::ChR2	female	L1	-81	3.555
0.577	0.3	104628	26	F1	TRPV1-Cre::ChR2	female	L1	-80	3.37
0.577	0.3	104628	26	F1	TRPV1-Cre::ChR2	female	L1	-79	3.558
0.577	0.3	104628	26	F1	TRPV1-Cre::ChR2	female	L1	-78	3.516
0.577	0.3	104628	26	F1	TRPV1-Cre::ChR2	female	L1	-77	3.47
0.577	0.3	104628	26	F1	TRPV1-Cre::ChR2	female	L1	-76	3.468
0.577	0.3	104628	26	F1	TRPV1-Cre::ChR2	female	L1	-75	3.175
0.577	0.3	104628	26	F1	TRPV1-Cre::ChR2	female	L1	-74	3.23
0.577	0.3	104628	26	F1	TRPV1-Cre::ChR2	female	L1	-73	3.777
0.577	0.3	104628	26	F1	TRPV1-Cre::ChR2	female	L1	-72	3.816
0.577	0.3	104628	26	F1	TRPV1-Cre::ChR2	female	L1	-71	3.451
0.577	0.3	104628	26	F1	TRPV1-Cre::ChR2	female	L1	-70	3.697
0.577	0.3	104628	26	F1	TRPV1-Cre::ChR2	female	L1	-69	3.643
0.577	0.3	104628	26	F1	TRPV1-Cre::ChR2	female	L1	-68	3.625
0.577	0.3	104628	26	F1	TRPV1-Cre::ChR2	female	L1	-67	3.711
0.577	0.3	104628	26	F1	TRPV1-Cre::ChR2	female	L1	-66	3.502
0.577	0.3	104628	26	F1	TRPV1-Cre::ChR2	female	L1	-65	3.406
0.577	0.3	104628	26	F1	TRPV1-Cre::ChR2	female	L1	-64	3.23
0.577	0.3	104628	26	F1	TRPV1-Cre::ChR2	female	L1	-63	3.551
0.577	0.3	104628	26	F1	TRPV1-Cre::ChR2	female	L1	-62	3.701
0.577	0.3	104628	26	F1	TRPV1-Cre::ChR2	female	L1	-61	3.531
0.577	0.3	104628	26	F1	TRPV1-Cre::ChR2	female	L1	-60	3.554
0.577	0.3	104628	26	F1	TRPV1-Cre::ChR2	female	L1	-59	3.697
0.577	0.3	104628	26	F1	TRPV1-Cre::ChR2	female	L1	-58	3.964
0.577	0.3	104628	26	F1	TRPV1-Cre::ChR2	female	L1	-57	3.485
0.577	0.3	104628	26	F1	TRPV1-Cre::ChR2	female	L1	-56	3.796
0.577	0.3	104628	26	F1	TRPV1-Cre::ChR2	female	L1	-55	3.76
0.577	0.3	104628	26	F1	TRPV1-Cre::ChR2	female	L1	-54	3.758
0.577	0.3	104628	26	F1	TRPV1-Cre::ChR2	female	L1	-53	3.71
0.577	0.3	104628	26	F1	TRPV1-Cre::ChR2	female	L1	-52	3.656
0.577	0.3	104628	26	F1	TRPV1-Cre::ChR2	female	L1	-51	3.462
0.577	0.3	104628	26	F1	TRPV1-Cre::ChR2	female	L1	-50	3.79
0.577	0.3	104628	26	F1	TRPV1-Cre::ChR2	female	L1	-49	3.869
0.577	0.3	104628	26	F1	TRPV1-Cre::ChR2	female	L1	-48	3.73
0.577	0.3	104628	26	F1	TRPV1-Cre::ChR2	female	L1	-47	3.808
0.577	0.3	104628	26	F1	TRPV1-Cre::ChR2	female	L1	-46	3.751
0.577	0.3	104628	26	F1	TRPV1-Cre::ChR2	female	L1	-45	3.92
0.577	0.3	104628	26	F1	TRPV1-Cre::ChR2	female	L1	-44	3.639
0.577	0.3	104628	26	F1	TRPV1-Cre::ChR2	female	L1	-43	3.833
0.577	0.3	104628	26	F1	TRPV1-Cre::ChR2	female	L1	-42	3.504
0.577	0.3	104628	26	F1	TRPV1-Cre::ChR2	female	L1	-41	3.641
0.577	0.3	104628	26	F1	TRPV1-Cre::ChR2	female	L1	-40	3.932
0.577	0.3	104628	26	F1	TRPV1-Cre::ChR2	female	L1	-39	3.726
0.577	0.3	104628	26	F1	TRPV1-Cre::ChR2	female	L1	-38	3.515
0.577	0.3	104628	26	F1	TRPV1-Cre::ChR2	female	L1	-37	3.371
0.577	0.3	104628	26	F1	TRPV1-Cre::ChR2	female	L1	-36	3.362
0.577	0.3	104628	26	F1	TRPV1-Cre::ChR2	female	L1	-35	3.679
0.577	0.3	104628	26	F1	TRPV1-Cre::ChR2	female	L1	-34	3.689
0.577	0.3	104628	26	F1	TRPV1-Cre::ChR2	female	L1	-33	3.241
0.577	0.3	104628	26	F1	TRPV1-Cre::ChR2	female	L1	-32	3.239
0.577	0.3	104628	26	F1	TRPV1-Cre::ChR2	female	L1	-31	3.638
0.577	0.3	104628	26	F1	TRPV1-Cre::ChR2	female	L1	-30	3.532
0.577	0.3	104628	26	F1	TRPV1-Cre::ChR2	female	L1	-29	3.296
0.577	0.3	104628	26	F1	TRPV1-Cre::ChR2	female	L1	-28	3.712
0.577	0.3	104628	26	F1	TRPV1-Cre::ChR2	female	L1	-27	3.642
0.577	0.3	104628	26	F1	TRPV1-Cre::ChR2	female	L1	-26	3.383
0.577	0.3	104628	26	F1	TRPV1-Cre::ChR2	female	L1	-25	3.607
0.577	0.3	104628	26	F1	TRPV1-Cre::ChR2	female	L1	-24	3.625
0.577	0.3	104628	26	F1	TRPV1-Cre::ChR2	female	L1	-23	3.56
0.577	0.3	104628	26	F1	TRPV1-Cre::ChR2	female	L1	-22	3.494
0.577	0.3	104628	26	F1	TRPV1-Cre::ChR2	female	L1	-21	3.862
0.577	0.3	104628	26	F1	TRPV1-Cre::ChR2	female	L1	-20	3.577
0.577	0.3	104628	26	F1	TRPV1-Cre::ChR2	female	L1	-19	3.715
0.577	0.3	104628	26	F1	TRPV1-Cre::ChR2	female	L1	-18	3.782
0.577	0.3	104628	26	F1	TRPV1-Cre::ChR2	female	L1	-17	3.556
0.577	0.3	104628	26	F1	TRPV1-Cre::ChR2	female	L1	-16	3.762
0.577	0.3	104628	26	F1	TRPV1-Cre::ChR2	female	L1	-15	3.996
0.577	0.3	104628	26	F1	TRPV1-Cre::ChR2	female	L1	-14	4.14
0.577	0.3	104628	26	F1	TRPV1-Cre::ChR2	female	L1	-13	3.371
0.577	0.3	104628	26	F1	TRPV1-Cre::ChR2	female	L1	-12	3.701
0.577	0.3	104628	26	F1	TRPV1-Cre::ChR2	female	L1	-11	3.486
0.577	0.3	104628	26	F1	TRPV1-Cre::ChR2	female	L1	-10	3.773
0.577	0.3	104628	26	F1	TRPV1-Cre::ChR2	female	L1	-9	3.988
0.577	0.3	104628	26	F1	TRPV1-Cre::ChR2	female	L1	-8	3.894
0.577	0.3	104628	26	F1	TRPV1-Cre::ChR2	female	L1	-7	3.493
0.577	0.3	104628	26	F1	TRPV1-Cre::ChR2	female	L1	-6	3.543
0.577	0.3	104628	26	F1	TRPV1-Cre::ChR2	female	L1	-5	3.634
0.577	0.3	104628	26	F1	TRPV1-Cre::ChR2	female	L1	-4	3.55
0.577	0.3	104628	26	F1	TRPV1-Cre::ChR2	female	L1	-3	3.484
0.577	0.3	104628	26	F1	TRPV1-Cre::ChR2	female	L1	-2	3.604
[truncated: 924,997 more rows]
