# Supplementary material for: Scanned optogenetic control of mammalian somatosensory input to map input-specific behavioral outputs
Source: eLife. 2021 Jul 29;10:e62026. doi: 10.7554/eLife.62026 (PMC8428846; doi:10.7554/eLife.62026)
Supplement: Figure 2—source data 2. — Stimuli (1 ms, 40 mW/mm2) were delivered at 0 ms. Data are from TRPV1Cre::ChR2 mice and littermate controls. [file elife-62026-fig2-data2.csv]

protocol_number	trial_ID	litter	genotype	trial_number	sex	time_ms	value
A3	133642	M2	TRPV1-Cre::ChR2	L1	female	-500	55.477
A3	133642	M2	TRPV1-Cre::ChR2	L1	female	-498	55.273
A3	133642	M2	TRPV1-Cre::ChR2	L1	female	-496	54.715
A3	133642	M2	TRPV1-Cre::ChR2	L1	female	-494	55.245
A3	133642	M2	TRPV1-Cre::ChR2	L1	female	-492	54.935
A3	133642	M2	TRPV1-Cre::ChR2	L1	female	-490	55.698
A3	133642	M2	TRPV1-Cre::ChR2	L1	female	-488	54.882
A3	133642	M2	TRPV1-Cre::ChR2	L1	female	-486	55.273
A3	133642	M2	TRPV1-Cre::ChR2	L1	female	-484	54.922
A3	133642	M2	TRPV1-Cre::ChR2	L1	female	-482	55.043
A3	133642	M2	TRPV1-Cre::ChR2	L1	female	-480	55.517
A3	133642	M2	TRPV1-Cre::ChR2	L1	female	-478	55.139
A3	133642	M2	TRPV1-Cre::ChR2	L1	female	-476	55.57
A3	133642	M2	TRPV1-Cre::ChR2	L1	female	-474	55.185
A3	133642	M2	TRPV1-Cre::ChR2	L1	female	-472	55.264
A3	133642	M2	TRPV1-Cre::ChR2	L1	female	-470	54.493
A3	133642	M2	TRPV1-Cre::ChR2	L1	female	-468	54.431
A3	133642	M2	TRPV1-Cre::ChR2	L1	female	-466	54.426
A3	133642	M2	TRPV1-Cre::ChR2	L1	female	-464	54.325
A3	133642	M2	TRPV1-Cre::ChR2	L1	female	-462	55.238
A3	133642	M2	TRPV1-Cre::ChR2	L1	female	-460	55.024
A3	133642	M2	TRPV1-Cre::ChR2	L1	female	-458	54.763
A3	133642	M2	TRPV1-Cre::ChR2	L1	female	-456	56.123
A3	133642	M2	TRPV1-Cre::ChR2	L1	female	-454	54.811
A3	133642	M2	TRPV1-Cre::ChR2	L1	female	-452	55.483
A3	133642	M2	TRPV1-Cre::ChR2	L1	female	-450	55.756
A3	133642	M2	TRPV1-Cre::ChR2	L1	female	-448	55.692
A3	133642	M2	TRPV1-Cre::ChR2	L1	female	-446	55.729
A3	133642	M2	TRPV1-Cre::ChR2	L1	female	-444	54.949
A3	133642	M2	TRPV1-Cre::ChR2	L1	female	-442	55.087
A3	133642	M2	TRPV1-Cre::ChR2	L1	female	-440	55.12
A3	133642	M2	TRPV1-Cre::ChR2	L1	female	-438	55.49
A3	133642	M2	TRPV1-Cre::ChR2	L1	female	-436	54.874
A3	133642	M2	TRPV1-Cre::ChR2	L1	female	-434	55.011
A3	133642	M2	TRPV1-Cre::ChR2	L1	female	-432	54.969
A3	133642	M2	TRPV1-Cre::ChR2	L1	female	-430	55.302
A3	133642	M2	TRPV1-Cre::ChR2	L1	female	-428	55.195
A3	133642	M2	TRPV1-Cre::ChR2	L1	female	-426	54.96
A3	133642	M2	TRPV1-Cre::ChR2	L1	female	-424	55.646
A3	133642	M2	TRPV1-Cre::ChR2	L1	female	-422	54.525
A3	133642	M2	TRPV1-Cre::ChR2	L1	female	-420	55.238
A3	133642	M2	TRPV1-Cre::ChR2	L1	female	-418	55.054
A3	133642	M2	TRPV1-Cre::ChR2	L1	female	-416	54.6
A3	133642	M2	TRPV1-Cre::ChR2	L1	female	-414	55.386
A3	133642	M2	TRPV1-Cre::ChR2	L1	female	-412	56.235
A3	133642	M2	TRPV1-Cre::ChR2	L1	female	-410	55.37
A3	133642	M2	TRPV1-Cre::ChR2	L1	female	-408	55.528
A3	133642	M2	TRPV1-Cre::ChR2	L1	female	-406	55.164
A3	133642	M2	TRPV1-Cre::ChR2	L1	female	-404	55.348
A3	133642	M2	TRPV1-Cre::ChR2	L1	female	-402	55.294
A3	133642	M2	TRPV1-Cre::ChR2	L1	female	-400	55.058
A3	133642	M2	TRPV1-Cre::ChR2	L1	female	-398	55.449
A3	133642	M2	TRPV1-Cre::ChR2	L1	female	-396	54.528
A3	133642	M2	TRPV1-Cre::ChR2	L1	female	-394	55.078
A3	133642	M2	TRPV1-Cre::ChR2	L1	female	-392	54.426
A3	133642	M2	TRPV1-Cre::ChR2	L1	female	-390	55.955
A3	133642	M2	TRPV1-Cre::ChR2	L1	female	-388	54.408
A3	133642	M2	TRPV1-Cre::ChR2	L1	female	-386	54.395
A3	133642	M2	TRPV1-Cre::ChR2	L1	female	-384	55.125
A3	133642	M2	TRPV1-Cre::ChR2	L1	female	-382	55.073
A3	133642	M2	TRPV1-Cre::ChR2	L1	female	-380	54.928
A3	133642	M2	TRPV1-Cre::ChR2	L1	female	-378	54.787
A3	133642	M2	TRPV1-Cre::ChR2	L1	female	-376	54.37
A3	133642	M2	TRPV1-Cre::ChR2	L1	female	-374	54.442
A3	133642	M2	TRPV1-Cre::ChR2	L1	female	-372	54.825
A3	133642	M2	TRPV1-Cre::ChR2	L1	female	-370	54.706
A3	133642	M2	TRPV1-Cre::ChR2	L1	female	-368	55.061
A3	133642	M2	TRPV1-Cre::ChR2	L1	female	-366	55.177
A3	133642	M2	TRPV1-Cre::ChR2	L1	female	-364	54.912
A3	133642	M2	TRPV1-Cre::ChR2	L1	female	-362	55.187
A3	133642	M2	TRPV1-Cre::ChR2	L1	female	-360	55.352
A3	133642	M2	TRPV1-Cre::ChR2	L1	female	-358	55.33
A3	133642	M2	TRPV1-Cre::ChR2	L1	female	-356	54.882
A3	133642	M2	TRPV1-Cre::ChR2	L1	female	-354	55.25
A3	133642	M2	TRPV1-Cre::ChR2	L1	female	-352	55.3
A3	133642	M2	TRPV1-Cre::ChR2	L1	female	-350	55.306
A3	133642	M2	TRPV1-Cre::ChR2	L1	female	-348	55.666
A3	133642	M2	TRPV1-Cre::ChR2	L1	female	-346	55.801
A3	133642	M2	TRPV1-Cre::ChR2	L1	female	-344	55.471
A3	133642	M2	TRPV1-Cre::ChR2	L1	female	-342	55.086
A3	133642	M2	TRPV1-Cre::ChR2	L1	female	-340	55.597
A3	133642	M2	TRPV1-Cre::ChR2	L1	female	-338	55.159
A3	133642	M2	TRPV1-Cre::ChR2	L1	female	-336	54.937
A3	133642	M2	TRPV1-Cre::ChR2	L1	female	-334	55.243
A3	133642	M2	TRPV1-Cre::ChR2	L1	female	-332	55.47
A3	133642	M2	TRPV1-Cre::ChR2	L1	female	-330	55.481
A3	133642	M2	TRPV1-Cre::ChR2	L1	female	-328	55.397
A3	133642	M2	TRPV1-Cre::ChR2	L1	female	-326	54.934
A3	133642	M2	TRPV1-Cre::ChR2	L1	female	-324	55.314
A3	133642	M2	TRPV1-Cre::ChR2	L1	female	-322	55.766
A3	133642	M2	TRPV1-Cre::ChR2	L1	female	-320	55.517
A3	133642	M2	TRPV1-Cre::ChR2	L1	female	-318	54.785
A3	133642	M2	TRPV1-Cre::ChR2	L1	female	-316	54.812
A3	133642	M2	TRPV1-Cre::ChR2	L1	female	-314	55.607
A3	133642	M2	TRPV1-Cre::ChR2	L1	female	-312	54.935
A3	133642	M2	TRPV1-Cre::ChR2	L1	female	-310	55.466
A3	133642	M2	TRPV1-Cre::ChR2	L1	female	-308	55.048
A3	133642	M2	TRPV1-Cre::ChR2	L1	female	-306	55.612
A3	133642	M2	TRPV1-Cre::ChR2	L1	female	-304	54.671
A3	133642	M2	TRPV1-Cre::ChR2	L1	female	-302	55.186
A3	133642	M2	TRPV1-Cre::ChR2	L1	female	-300	55.153
A3	133642	M2	TRPV1-Cre::ChR2	L1	female	-298	56.055
A3	133642	M2	TRPV1-Cre::ChR2	L1	female	-296	55.949
A3	133642	M2	TRPV1-Cre::ChR2	L1	female	-294	55.257
A3	133642	M2	TRPV1-Cre::ChR2	L1	female	-292	55.214
A3	133642	M2	TRPV1-Cre::ChR2	L1	female	-290	54.824
A3	133642	M2	TRPV1-Cre::ChR2	L1	female	-288	55.532
A3	133642	M2	TRPV1-Cre::ChR2	L1	female	-286	54.855
A3	133642	M2	TRPV1-Cre::ChR2	L1	female	-284	55.171
A3	133642	M2	TRPV1-Cre::ChR2	L1	female	-282	54.806
A3	133642	M2	TRPV1-Cre::ChR2	L1	female	-280	55.264
A3	133642	M2	TRPV1-Cre::ChR2	L1	female	-278	55.868
A3	133642	M2	TRPV1-Cre::ChR2	L1	female	-276	54.859
A3	133642	M2	TRPV1-Cre::ChR2	L1	female	-274	54.949
A3	133642	M2	TRPV1-Cre::ChR2	L1	female	-272	55.557
A3	133642	M2	TRPV1-Cre::ChR2	L1	female	-270	54.95
A3	133642	M2	TRPV1-Cre::ChR2	L1	female	-268	55.126
A3	133642	M2	TRPV1-Cre::ChR2	L1	female	-266	55.628
A3	133642	M2	TRPV1-Cre::ChR2	L1	female	-264	55.011
A3	133642	M2	TRPV1-Cre::ChR2	L1	female	-262	55.151
A3	133642	M2	TRPV1-Cre::ChR2	L1	female	-260	55.173
A3	133642	M2	TRPV1-Cre::ChR2	L1	female	-258	56.367
A3	133642	M2	TRPV1-Cre::ChR2	L1	female	-256	54.959
A3	133642	M2	TRPV1-Cre::ChR2	L1	female	-254	55.539
A3	133642	M2	TRPV1-Cre::ChR2	L1	female	-252	55.08
A3	133642	M2	TRPV1-Cre::ChR2	L1	female	-250	55.27
A3	133642	M2	TRPV1-Cre::ChR2	L1	female	-248	55.012
A3	133642	M2	TRPV1-Cre::ChR2	L1	female	-246	56.176
A3	133642	M2	TRPV1-Cre::ChR2	L1	female	-244	55.814
A3	133642	M2	TRPV1-Cre::ChR2	L1	female	-242	55.652
A3	133642	M2	TRPV1-Cre::ChR2	L1	female	-240	54.926
A3	133642	M2	TRPV1-Cre::ChR2	L1	female	-238	55.43
A3	133642	M2	TRPV1-Cre::ChR2	L1	female	-236	56.106
A3	133642	M2	TRPV1-Cre::ChR2	L1	female	-234	55.934
A3	133642	M2	TRPV1-Cre::ChR2	L1	female	-232	55.453
A3	133642	M2	TRPV1-Cre::ChR2	L1	female	-230	55.489
A3	133642	M2	TRPV1-Cre::ChR2	L1	female	-228	54.76
A3	133642	M2	TRPV1-Cre::ChR2	L1	female	-226	55.033
A3	133642	M2	TRPV1-Cre::ChR2	L1	female	-224	55.706
A3	133642	M2	TRPV1-Cre::ChR2	L1	female	-222	55.325
A3	133642	M2	TRPV1-Cre::ChR2	L1	female	-220	54.804
A3	133642	M2	TRPV1-Cre::ChR2	L1	female	-218	55.246
A3	133642	M2	TRPV1-Cre::ChR2	L1	female	-216	55.443
A3	133642	M2	TRPV1-Cre::ChR2	L1	female	-214	55.211
A3	133642	M2	TRPV1-Cre::ChR2	L1	female	-212	55.237
A3	133642	M2	TRPV1-Cre::ChR2	L1	female	-210	55.249
A3	133642	M2	TRPV1-Cre::ChR2	L1	female	-208	55.359
A3	133642	M2	TRPV1-Cre::ChR2	L1	female	-206	54.788
A3	133642	M2	TRPV1-Cre::ChR2	L1	female	-204	54.74
A3	133642	M2	TRPV1-Cre::ChR2	L1	female	-202	55.514
A3	133642	M2	TRPV1-Cre::ChR2	L1	female	-200	55.534
A3	133642	M2	TRPV1-Cre::ChR2	L1	female	-198	55.489
A3	133642	M2	TRPV1-Cre::ChR2	L1	female	-196	54.788
A3	133642	M2	TRPV1-Cre::ChR2	L1	female	-194	55.244
A3	133642	M2	TRPV1-Cre::ChR2	L1	female	-192	54.75
A3	133642	M2	TRPV1-Cre::ChR2	L1	female	-190	54.805
A3	133642	M2	TRPV1-Cre::ChR2	L1	female	-188	55.103
A3	133642	M2	TRPV1-Cre::ChR2	L1	female	-186	55.269
A3	133642	M2	TRPV1-Cre::ChR2	L1	female	-184	55.513
A3	133642	M2	TRPV1-Cre::ChR2	L1	female	-182	55.399
A3	133642	M2	TRPV1-Cre::ChR2	L1	female	-180	55.058
A3	133642	M2	TRPV1-Cre::ChR2	L1	female	-178	54.842
A3	133642	M2	TRPV1-Cre::ChR2	L1	female	-176	54.693
A3	133642	M2	TRPV1-Cre::ChR2	L1	female	-174	55.736
A3	133642	M2	TRPV1-Cre::ChR2	L1	female	-172	55.068
A3	133642	M2	TRPV1-Cre::ChR2	L1	female	-170	55.385
A3	133642	M2	TRPV1-Cre::ChR2	L1	female	-168	55.425
A3	133642	M2	TRPV1-Cre::ChR2	L1	female	-166	55.35
A3	133642	M2	TRPV1-Cre::ChR2	L1	female	-164	55.916
A3	133642	M2	TRPV1-Cre::ChR2	L1	female	-162	55.871
A3	133642	M2	TRPV1-Cre::ChR2	L1	female	-160	55.652
A3	133642	M2	TRPV1-Cre::ChR2	L1	female	-158	55.248
A3	133642	M2	TRPV1-Cre::ChR2	L1	female	-156	55.304
A3	133642	M2	TRPV1-Cre::ChR2	L1	female	-154	55.354
A3	133642	M2	TRPV1-Cre::ChR2	L1	female	-152	54.829
A3	133642	M2	TRPV1-Cre::ChR2	L1	female	-150	55.616
A3	133642	M2	TRPV1-Cre::ChR2	L1	female	-148	55.438
A3	133642	M2	TRPV1-Cre::ChR2	L1	female	-146	55.546
A3	133642	M2	TRPV1-Cre::ChR2	L1	female	-144	54.794
A3	133642	M2	TRPV1-Cre::ChR2	L1	female	-142	55.465
A3	133642	M2	TRPV1-Cre::ChR2	L1	female	-140	55.586
A3	133642	M2	TRPV1-Cre::ChR2	L1	female	-138	55.343
A3	133642	M2	TRPV1-Cre::ChR2	L1	female	-136	55.156
A3	133642	M2	TRPV1-Cre::ChR2	L1	female	-134	55.607
A3	133642	M2	TRPV1-Cre::ChR2	L1	female	-132	55.409
A3	133642	M2	TRPV1-Cre::ChR2	L1	female	-130	54.976
A3	133642	M2	TRPV1-Cre::ChR2	L1	female	-128	55.352
A3	133642	M2	TRPV1-Cre::ChR2	L1	female	-126	54.809
A3	133642	M2	TRPV1-Cre::ChR2	L1	female	-124	55.11
A3	133642	M2	TRPV1-Cre::ChR2	L1	female	-122	56.057
A3	133642	M2	TRPV1-Cre::ChR2	L1	female	-120	55.366
A3	133642	M2	TRPV1-Cre::ChR2	L1	female	-118	54.929
A3	133642	M2	TRPV1-Cre::ChR2	L1	female	-116	55.493
A3	133642	M2	TRPV1-Cre::ChR2	L1	female	-114	54.76
A3	133642	M2	TRPV1-Cre::ChR2	L1	female	-112	54.897
A3	133642	M2	TRPV1-Cre::ChR2	L1	female	-110	55.659
A3	133642	M2	TRPV1-Cre::ChR2	L1	female	-108	54.725
A3	133642	M2	TRPV1-Cre::ChR2	L1	female	-106	55.162
A3	133642	M2	TRPV1-Cre::ChR2	L1	female	-104	54.982
A3	133642	M2	TRPV1-Cre::ChR2	L1	female	-102	55.739
A3	133642	M2	TRPV1-Cre::ChR2	L1	female	-100	54.941
A3	133642	M2	TRPV1-Cre::ChR2	L1	female	-98	55.491
A3	133642	M2	TRPV1-Cre::ChR2	L1	female	-96	55.493
A3	133642	M2	TRPV1-Cre::ChR2	L1	female	-94	55.854
A3	133642	M2	TRPV1-Cre::ChR2	L1	female	-92	55.367
A3	133642	M2	TRPV1-Cre::ChR2	L1	female	-90	55.867
A3	133642	M2	TRPV1-Cre::ChR2	L1	female	-88	55.922
A3	133642	M2	TRPV1-Cre::ChR2	L1	female	-86	55.984
A3	133642	M2	TRPV1-Cre::ChR2	L1	female	-84	54.978
A3	133642	M2	TRPV1-Cre::ChR2	L1	female	-82	55.34
A3	133642	M2	TRPV1-Cre::ChR2	L1	female	-80	55.301
A3	133642	M2	TRPV1-Cre::ChR2	L1	female	-78	55.221
A3	133642	M2	TRPV1-Cre::ChR2	L1	female	-76	55.555
A3	133642	M2	TRPV1-Cre::ChR2	L1	female	-74	55.33
A3	133642	M2	TRPV1-Cre::ChR2	L1	female	-72	56.152
A3	133642	M2	TRPV1-Cre::ChR2	L1	female	-70	56.072
A3	133642	M2	TRPV1-Cre::ChR2	L1	female	-68	55.081
A3	133642	M2	TRPV1-Cre::ChR2	L1	female	-66	55.303
A3	133642	M2	TRPV1-Cre::ChR2	L1	female	-64	55.789
A3	133642	M2	TRPV1-Cre::ChR2	L1	female	-62	56.094
A3	133642	M2	TRPV1-Cre::ChR2	L1	female	-60	55.104
A3	133642	M2	TRPV1-Cre::ChR2	L1	female	-58	55.459
A3	133642	M2	TRPV1-Cre::ChR2	L1	female	-56	55.373
A3	133642	M2	TRPV1-Cre::ChR2	L1	female	-54	55.92
A3	133642	M2	TRPV1-Cre::ChR2	L1	female	-52	55.295
A3	133642	M2	TRPV1-Cre::ChR2	L1	female	-50	55.779
A3	133642	M2	TRPV1-Cre::ChR2	L1	female	-48	55.153
A3	133642	M2	TRPV1-Cre::ChR2	L1	female	-46	55.589
A3	133642	M2	TRPV1-Cre::ChR2	L1	female	-44	55.908
A3	133642	M2	TRPV1-Cre::ChR2	L1	female	-42	55.781
A3	133642	M2	TRPV1-Cre::ChR2	L1	female	-40	55.76
A3	133642	M2	TRPV1-Cre::ChR2	L1	female	-38	55.412
A3	133642	M2	TRPV1-Cre::ChR2	L1	female	-36	55.219
A3	133642	M2	TRPV1-Cre::ChR2	L1	female	-34	55.258
A3	133642	M2	TRPV1-Cre::ChR2	L1	female	-32	55.854
A3	133642	M2	TRPV1-Cre::ChR2	L1	female	-30	55.189
A3	133642	M2	TRPV1-Cre::ChR2	L1	female	-28	55.06
A3	133642	M2	TRPV1-Cre::ChR2	L1	female	-26	55.155
A3	133642	M2	TRPV1-Cre::ChR2	L1	female	-24	55.566
A3	133642	M2	TRPV1-Cre::ChR2	L1	female	-22	55.076
A3	133642	M2	TRPV1-Cre::ChR2	L1	female	-20	55.606
A3	133642	M2	TRPV1-Cre::ChR2	L1	female	-18	55.664
A3	133642	M2	TRPV1-Cre::ChR2	L1	female	-16	55.721
A3	133642	M2	TRPV1-Cre::ChR2	L1	female	-14	55.948
A3	133642	M2	TRPV1-Cre::ChR2	L1	female	-12	55.119
A3	133642	M2	TRPV1-Cre::ChR2	L1	female	-10	55.425
A3	133642	M2	TRPV1-Cre::ChR2	L1	female	-8	56.082
A3	133642	M2	TRPV1-Cre::ChR2	L1	female	-6	55.172
A3	133642	M2	TRPV1-Cre::ChR2	L1	female	-4	55.866
A3	133642	M2	TRPV1-Cre::ChR2	L1	female	-2	55.654
A3	133642	M2	TRPV1-Cre::ChR2	L1	female	0	56.872
A3	133642	M2	TRPV1-Cre::ChR2	L1	female	2	58.032
A3	133642	M2	TRPV1-Cre::ChR2	L1	female	4	57.833
A3	133642	M2	TRPV1-Cre::ChR2	L1	female	6	57.269
A3	133642	M2	TRPV1-Cre::ChR2	L1	female	8	57.07
A3	133642	M2	TRPV1-Cre::ChR2	L1	female	10	56.461
A3	133642	M2	TRPV1-Cre::ChR2	L1	female	12	56.04
A3	133642	M2	TRPV1-Cre::ChR2	L1	female	14	55.163
A3	133642	M2	TRPV1-Cre::ChR2	L1	female	16	54.487
A3	133642	M2	TRPV1-Cre::ChR2	L1	female	18	55.58
A3	133642	M2	TRPV1-Cre::ChR2	L1	female	20	55.453
A3	133642	M2	TRPV1-Cre::ChR2	L1	female	22	54.932
A3	133642	M2	TRPV1-Cre::ChR2	L1	female	24	55.314
A3	133642	M2	TRPV1-Cre::ChR2	L1	female	26	55.415
A3	133642	M2	TRPV1-Cre::ChR2	L1	female	28	55.169
A3	133642	M2	TRPV1-Cre::ChR2	L1	female	30	55.444
A3	133642	M2	TRPV1-Cre::ChR2	L1	female	32	54.832
A3	133642	M2	TRPV1-Cre::ChR2	L1	female	34	54.57
A3	133642	M2	TRPV1-Cre::ChR2	L1	female	36	55.263
A3	133642	M2	TRPV1-Cre::ChR2	L1	female	38	55.158
A3	133642	M2	TRPV1-Cre::ChR2	L1	female	40	55.228
A3	133642	M2	TRPV1-Cre::ChR2	L1	female	42	54.255
A3	133642	M2	TRPV1-Cre::ChR2	L1	female	44	54.82
A3	133642	M2	TRPV1-Cre::ChR2	L1	female	46	54.37
A3	133642	M2	TRPV1-Cre::ChR2	L1	female	48	54.779
A3	133642	M2	TRPV1-Cre::ChR2	L1	female	50	54.835
A3	133642	M2	TRPV1-Cre::ChR2	L1	female	52	54.494
A3	133642	M2	TRPV1-Cre::ChR2	L1	female	54	54.713
A3	133642	M2	TRPV1-Cre::ChR2	L1	female	56	54.795
A3	133642	M2	TRPV1-Cre::ChR2	L1	female	58	55.521
A3	133642	M2	TRPV1-Cre::ChR2	L1	female	60	54.46
A3	133642	M2	TRPV1-Cre::ChR2	L1	female	62	54.572
A3	133642	M2	TRPV1-Cre::ChR2	L1	female	64	56.011
A3	133642	M2	TRPV1-Cre::ChR2	L1	female	66	55.507
A3	133642	M2	TRPV1-Cre::ChR2	L1	female	68	54.966
A3	133642	M2	TRPV1-Cre::ChR2	L1	female	70	55.238
A3	133642	M2	TRPV1-Cre::ChR2	L1	female	72	55.07
A3	133642	M2	TRPV1-Cre::ChR2	L1	female	74	55.321
A3	133642	M2	TRPV1-Cre::ChR2	L1	female	76	55.671
A3	133642	M2	TRPV1-Cre::ChR2	L1	female	78	55.193
A3	133642	M2	TRPV1-Cre::ChR2	L1	female	80	55.534
A3	133642	M2	TRPV1-Cre::ChR2	L1	female	82	55.015
A3	133642	M2	TRPV1-Cre::ChR2	L1	female	84	54.904
A3	133642	M2	TRPV1-Cre::ChR2	L1	female	86	55.101
A3	133642	M2	TRPV1-Cre::ChR2	L1	female	88	55.697
A3	133642	M2	TRPV1-Cre::ChR2	L1	female	90	55.229
A3	133642	M2	TRPV1-Cre::ChR2	L1	female	92	55.342
A3	133642	M2	TRPV1-Cre::ChR2	L1	female	94	55.748
A3	133642	M2	TRPV1-Cre::ChR2	L1	female	96	55.757
A3	133642	M2	TRPV1-Cre::ChR2	L1	female	98	55.774
A3	133642	M2	TRPV1-Cre::ChR2	L1	female	100	55.655
A3	133642	M2	TRPV1-Cre::ChR2	L1	female	102	56.264
A3	133642	M2	TRPV1-Cre::ChR2	L1	female	104	55.803
A3	133642	M2	TRPV1-Cre::ChR2	L1	female	106	55.869
A3	133642	M2	TRPV1-Cre::ChR2	L1	female	108	55.56
A3	133642	M2	TRPV1-Cre::ChR2	L1	female	110	55.404
A3	133642	M2	TRPV1-Cre::ChR2	L1	female	112	55.596
A3	133642	M2	TRPV1-Cre::ChR2	L1	female	114	55.593
A3	133642	M2	TRPV1-Cre::ChR2	L1	female	116	55.507
A3	133642	M2	TRPV1-Cre::ChR2	L1	female	118	55.978
A3	133642	M2	TRPV1-Cre::ChR2	L1	female	120	55.783
A3	133642	M2	TRPV1-Cre::ChR2	L1	female	122	55.566
A3	133642	M2	TRPV1-Cre::ChR2	L1	female	124	56.094
A3	133642	M2	TRPV1-Cre::ChR2	L1	female	126	55.458
A3	133642	M2	TRPV1-Cre::ChR2	L1	female	128	55.007
A3	133642	M2	TRPV1-Cre::ChR2	L1	female	130	55.818
A3	133642	M2	TRPV1-Cre::ChR2	L1	female	132	55.755
A3	133642	M2	TRPV1-Cre::ChR2	L1	female	134	56.251
A3	133642	M2	TRPV1-Cre::ChR2	L1	female	136	55.203
A3	133642	M2	TRPV1-Cre::ChR2	L1	female	138	55.901
A3	133642	M2	TRPV1-Cre::ChR2	L1	female	140	55.285
A3	133642	M2	TRPV1-Cre::ChR2	L1	female	142	55.728
A3	133642	M2	TRPV1-Cre::ChR2	L1	female	144	55.555
A3	133642	M2	TRPV1-Cre::ChR2	L1	female	146	55.296
A3	133642	M2	TRPV1-Cre::ChR2	L1	female	148	55.45
A3	133642	M2	TRPV1-Cre::ChR2	L1	female	150	55.209
A3	133642	M2	TRPV1-Cre::ChR2	L1	female	152	55.217
A3	133642	M2	TRPV1-Cre::ChR2	L1	female	154	54.987
A3	133642	M2	TRPV1-Cre::ChR2	L1	female	156	55.568
A3	133642	M2	TRPV1-Cre::ChR2	L1	female	158	55.127
A3	133642	M2	TRPV1-Cre::ChR2	L1	female	160	55.292
A3	133642	M2	TRPV1-Cre::ChR2	L1	female	162	55.598
A3	133642	M2	TRPV1-Cre::ChR2	L1	female	164	55.386
A3	133642	M2	TRPV1-Cre::ChR2	L1	female	166	55.526
A3	133642	M2	TRPV1-Cre::ChR2	L1	female	168	55.037
A3	133642	M2	TRPV1-Cre::ChR2	L1	female	170	55.795
A3	133642	M2	TRPV1-Cre::ChR2	L1	female	172	55.471
A3	133642	M2	TRPV1-Cre::ChR2	L1	female	174	55.791
A3	133642	M2	TRPV1-Cre::ChR2	L1	female	176	55.414
A3	133642	M2	TRPV1-Cre::ChR2	L1	female	178	55.376
A3	133642	M2	TRPV1-Cre::ChR2	L1	female	180	55.454
A3	133642	M2	TRPV1-Cre::ChR2	L1	female	182	54.976
A3	133642	M2	TRPV1-Cre::ChR2	L1	female	184	56.369
A3	133642	M2	TRPV1-Cre::ChR2	L1	female	186	55.122
A3	133642	M2	TRPV1-Cre::ChR2	L1	female	188	55.37
A3	133642	M2	TRPV1-Cre::ChR2	L1	female	190	55.649
A3	133642	M2	TRPV1-Cre::ChR2	L1	female	192	55.599
A3	133642	M2	TRPV1-Cre::ChR2	L1	female	194	55.29
A3	133642	M2	TRPV1-Cre::ChR2	L1	female	196	55.441
A3	133642	M2	TRPV1-Cre::ChR2	L1	female	198	55.709
A3	133642	M2	TRPV1-Cre::ChR2	L1	female	200	55.419
A3	133642	M2	TRPV1-Cre::ChR2	L1	female	202	55.012
A3	133642	M2	TRPV1-Cre::ChR2	L1	female	204	55.233
A3	133642	M2	TRPV1-Cre::ChR2	L1	female	206	55.782
A3	133642	M2	TRPV1-Cre::ChR2	L1	female	208	54.747
A3	133642	M2	TRPV1-Cre::ChR2	L1	female	210	54.954
A3	133642	M2	TRPV1-Cre::ChR2	L1	female	212	56.004
A3	133642	M2	TRPV1-Cre::ChR2	L1	female	214	55.691
A3	133642	M2	TRPV1-Cre::ChR2	L1	female	216	55.599
A3	133642	M2	TRPV1-Cre::ChR2	L1	female	218	56.291
A3	133642	M2	TRPV1-Cre::ChR2	L1	female	220	55.751
A3	133642	M2	TRPV1-Cre::ChR2	L1	female	222	54.821
A3	133642	M2	TRPV1-Cre::ChR2	L1	female	224	55.698
A3	133642	M2	TRPV1-Cre::ChR2	L1	female	226	55.579
A3	133642	M2	TRPV1-Cre::ChR2	L1	female	228	55.583
A3	133642	M2	TRPV1-Cre::ChR2	L1	female	230	55.778
A3	133642	M2	TRPV1-Cre::ChR2	L1	female	232	55.484
A3	133642	M2	TRPV1-Cre::ChR2	L1	female	234	55.38
A3	133642	M2	TRPV1-Cre::ChR2	L1	female	236	55.341
A3	133642	M2	TRPV1-Cre::ChR2	L1	female	238	55.607
A3	133642	M2	TRPV1-Cre::ChR2	L1	female	240	55.558
A3	133642	M2	TRPV1-Cre::ChR2	L1	female	242	55.614
A3	133642	M2	TRPV1-Cre::ChR2	L1	female	244	55.391
A3	133642	M2	TRPV1-Cre::ChR2	L1	female	246	55.993
A3	133642	M2	TRPV1-Cre::ChR2	L1	female	248	55.471
A3	133642	M2	TRPV1-Cre::ChR2	L1	female	250	55.796
A3	133642	M2	TRPV1-Cre::ChR2	L1	female	252	56.372
A3	133642	M2	TRPV1-Cre::ChR2	L1	female	254	55.632
A3	133642	M2	TRPV1-Cre::ChR2	L1	female	256	56.071
A3	133642	M2	TRPV1-Cre::ChR2	L1	female	258	56.042
A3	133642	M2	TRPV1-Cre::ChR2	L1	female	260	55.543
A3	133642	M2	TRPV1-Cre::ChR2	L1	female	262	55.469
A3	133642	M2	TRPV1-Cre::ChR2	L1	female	264	56.21
A3	133642	M2	TRPV1-Cre::ChR2	L1	female	266	55.308
A3	133642	M2	TRPV1-Cre::ChR2	L1	female	268	54.984
A3	133642	M2	TRPV1-Cre::ChR2	L1	female	270	55.8
A3	133642	M2	TRPV1-Cre::ChR2	L1	female	272	55.463
A3	133642	M2	TRPV1-Cre::ChR2	L1	female	274	55.835
A3	133642	M2	TRPV1-Cre::ChR2	L1	female	276	55.397
A3	133642	M2	TRPV1-Cre::ChR2	L1	female	278	55.4
A3	133642	M2	TRPV1-Cre::ChR2	L1	female	280	54.882
A3	133642	M2	TRPV1-Cre::ChR2	L1	female	282	54.775
A3	133642	M2	TRPV1-Cre::ChR2	L1	female	284	55.693
A3	133642	M2	TRPV1-Cre::ChR2	L1	female	286	55.399
A3	133642	M2	TRPV1-Cre::ChR2	L1	female	288	54.683
A3	133642	M2	TRPV1-Cre::ChR2	L1	female	290	55.693
A3	133642	M2	TRPV1-Cre::ChR2	L1	female	292	55.563
A3	133642	M2	TRPV1-Cre::ChR2	L1	female	294	55.234
A3	133642	M2	TRPV1-Cre::ChR2	L1	female	296	55.668
A3	133642	M2	TRPV1-Cre::ChR2	L1	female	298	55.167
A3	133642	M2	TRPV1-Cre::ChR2	L1	female	300	55.204
A3	133642	M2	TRPV1-Cre::ChR2	L1	female	302	56.109
A3	133642	M2	TRPV1-Cre::ChR2	L1	female	304	55.278
A3	133642	M2	TRPV1-Cre::ChR2	L1	female	306	55.571
A3	133642	M2	TRPV1-Cre::ChR2	L1	female	308	54.663
A3	133642	M2	TRPV1-Cre::ChR2	L1	female	310	54.506
A3	133642	M2	TRPV1-Cre::ChR2	L1	female	312	54.842
A3	133642	M2	TRPV1-Cre::ChR2	L1	female	314	54.892
A3	133642	M2	TRPV1-Cre::ChR2	L1	female	316	55.268
A3	133642	M2	TRPV1-Cre::ChR2	L1	female	318	55.524
A3	133642	M2	TRPV1-Cre::ChR2	L1	female	320	55.964
A3	133642	M2	TRPV1-Cre::ChR2	L1	female	322	54.932
A3	133642	M2	TRPV1-Cre::ChR2	L1	female	324	55.984
A3	133642	M2	TRPV1-Cre::ChR2	L1	female	326	54.959
A3	133642	M2	TRPV1-Cre::ChR2	L1	female	328	55.59
A3	133642	M2	TRPV1-Cre::ChR2	L1	female	330	55.432
A3	133642	M2	TRPV1-Cre::ChR2	L1	female	332	55.246
A3	133642	M2	TRPV1-Cre::ChR2	L1	female	334	54.764
A3	133642	M2	TRPV1-Cre::ChR2	L1	female	336	54.918
A3	133642	M2	TRPV1-Cre::ChR2	L1	female	338	55.348
A3	133642	M2	TRPV1-Cre::ChR2	L1	female	340	55.198
A3	133642	M2	TRPV1-Cre::ChR2	L1	female	342	54.628
A3	133642	M2	TRPV1-Cre::ChR2	L1	female	344	55.811
A3	133642	M2	TRPV1-Cre::ChR2	L1	female	346	55.519
A3	133642	M2	TRPV1-Cre::ChR2	L1	female	348	54.581
A3	133642	M2	TRPV1-Cre::ChR2	L1	female	350	55.287
A3	133642	M2	TRPV1-Cre::ChR2	L1	female	352	55.189
A3	133642	M2	TRPV1-Cre::ChR2	L1	female	354	55.415
A3	133642	M2	TRPV1-Cre::ChR2	L1	female	356	55.996
A3	133642	M2	TRPV1-Cre::ChR2	L1	female	358	55.171
A3	133642	M2	TRPV1-Cre::ChR2	L1	female	360	54.995
A3	133642	M2	TRPV1-Cre::ChR2	L1	female	362	55.182
A3	133642	M2	TRPV1-Cre::ChR2	L1	female	364	55.586
A3	133642	M2	TRPV1-Cre::ChR2	L1	female	366	55.136
A3	133642	M2	TRPV1-Cre::ChR2	L1	female	368	55.572
A3	133642	M2	TRPV1-Cre::ChR2	L1	female	370	54.762
A3	133642	M2	TRPV1-Cre::ChR2	L1	female	372	55.872
A3	133642	M2	TRPV1-Cre::ChR2	L1	female	374	55.356
A3	133642	M2	TRPV1-Cre::ChR2	L1	female	376	55.309
A3	133642	M2	TRPV1-Cre::ChR2	L1	female	378	55.869
A3	133642	M2	TRPV1-Cre::ChR2	L1	female	380	55.245
A3	133642	M2	TRPV1-Cre::ChR2	L1	female	382	55.572
A3	133642	M2	TRPV1-Cre::ChR2	L1	female	384	54.81
A3	133642	M2	TRPV1-Cre::ChR2	L1	female	386	55.49
A3	133642	M2	TRPV1-Cre::ChR2	L1	female	388	55.291
A3	133642	M2	TRPV1-Cre::ChR2	L1	female	390	54.804
A3	133642	M2	TRPV1-Cre::ChR2	L1	female	392	55.555
A3	133642	M2	TRPV1-Cre::ChR2	L1	female	394	55.641
A3	133642	M2	TRPV1-Cre::ChR2	L1	female	396	55.024
A3	133642	M2	TRPV1-Cre::ChR2	L1	female	398	54.826
A3	133642	M2	TRPV1-Cre::ChR2	L1	female	400	55.464
A3	133642	M2	TRPV1-Cre::ChR2	L1	female	402	54.696
A3	133642	M2	TRPV1-Cre::ChR2	L1	female	404	55.855
A3	133642	M2	TRPV1-Cre::ChR2	L1	female	406	55.296
A3	133642	M2	TRPV1-Cre::ChR2	L1	female	408	55.347
A3	133642	M2	TRPV1-Cre::ChR2	L1	female	410	56.06
A3	133642	M2	TRPV1-Cre::ChR2	L1	female	412	55.806
A3	133642	M2	TRPV1-Cre::ChR2	L1	female	414	55.557
A3	133642	M2	TRPV1-Cre::ChR2	L1	female	416	55.518
A3	133642	M2	TRPV1-Cre::ChR2	L1	female	418	55.036
A3	133642	M2	TRPV1-Cre::ChR2	L1	female	420	55.881
A3	133642	M2	TRPV1-Cre::ChR2	L1	female	422	54.882
A3	133642	M2	TRPV1-Cre::ChR2	L1	female	424	55.382
A3	133642	M2	TRPV1-Cre::ChR2	L1	female	426	55.541
A3	133642	M2	TRPV1-Cre::ChR2	L1	female	428	55.614
A3	133642	M2	TRPV1-Cre::ChR2	L1	female	430	55.902
A3	133642	M2	TRPV1-Cre::ChR2	L1	female	432	55.563
A3	133642	M2	TRPV1-Cre::ChR2	L1	female	434	55.521
A3	133642	M2	TRPV1-Cre::ChR2	L1	female	436	55.67
A3	133642	M2	TRPV1-Cre::ChR2	L1	female	438	55.848
A3	133642	M2	TRPV1-Cre::ChR2	L1	female	440	55.586
A3	133642	M2	TRPV1-Cre::ChR2	L1	female	442	54.954
A3	133642	M2	TRPV1-Cre::ChR2	L1	female	444	54.967
A3	133642	M2	TRPV1-Cre::ChR2	L1	female	446	55.88
A3	133642	M2	TRPV1-Cre::ChR2	L1	female	448	55.021
A3	133642	M2	TRPV1-Cre::ChR2	L1	female	450	55.598
A3	133642	M2	TRPV1-Cre::ChR2	L1	female	452	55.068
A3	133642	M2	TRPV1-Cre::ChR2	L1	female	454	55
A3	133642	M2	TRPV1-Cre::ChR2	L1	female	456	55.246
A3	133642	M2	TRPV1-Cre::ChR2	L1	female	458	55.442
A3	133642	M2	TRPV1-Cre::ChR2	L1	female	460	55.061
A3	133642	M2	TRPV1-Cre::ChR2	L1	female	462	54.65
A3	133642	M2	TRPV1-Cre::ChR2	L1	female	464	54.702
A3	133642	M2	TRPV1-Cre::ChR2	L1	female	466	54.454
A3	133642	M2	TRPV1-Cre::ChR2	L1	female	468	55.453
A3	133642	M2	TRPV1-Cre::ChR2	L1	female	470	54.786
A3	133642	M2	TRPV1-Cre::ChR2	L1	female	472	54.565
A3	133642	M2	TRPV1-Cre::ChR2	L1	female	474	54.121
A3	133642	M2	TRPV1-Cre::ChR2	L1	female	476	55.53
A3	133642	M2	TRPV1-Cre::ChR2	L1	female	478	55.223
A3	133642	M2	TRPV1-Cre::ChR2	L1	female	480	54.871
A3	133642	M2	TRPV1-Cre::ChR2	L1	female	482	55.778
A3	133642	M2	TRPV1-Cre::ChR2	L1	female	484	55.474
A3	133642	M2	TRPV1-Cre::ChR2	L1	female	486	55.378
A3	133642	M2	TRPV1-Cre::ChR2	L1	female	488	54.853
A3	133642	M2	TRPV1-Cre::ChR2	L1	female	490	55.771
A3	133642	M2	TRPV1-Cre::ChR2	L1	female	492	55.68
A3	133642	M2	TRPV1-Cre::ChR2	L1	female	494	55.515
A3	133642	M2	TRPV1-Cre::ChR2	L1	female	496	55.117
A3	133642	M2	TRPV1-Cre::ChR2	L1	female	498	56.228
A3	133642	M2	TRPV1-Cre::ChR2	L1	female	500	55.632
A3	133642	M2	TRPV1-Cre::ChR2	L1	female	502	54.647
A3	133642	M2	TRPV1-Cre::ChR2	L1	female	504	55.639
A3	133642	M2	TRPV1-Cre::ChR2	L1	female	506	55.116
A3	133642	M2	TRPV1-Cre::ChR2	L1	female	508	55.127
A3	133642	M2	TRPV1-Cre::ChR2	L1	female	510	54.614
A3	133642	M2	TRPV1-Cre::ChR2	L1	female	512	54.666
A3	133642	M2	TRPV1-Cre::ChR2	L1	female	514	55.201
A3	133642	M2	TRPV1-Cre::ChR2	L1	female	516	55.489
A3	133642	M2	TRPV1-Cre::ChR2	L1	female	518	55.872
A3	133642	M2	TRPV1-Cre::ChR2	L1	female	520	55.447
A3	133642	M2	TRPV1-Cre::ChR2	L1	female	522	55.268
A3	133642	M2	TRPV1-Cre::ChR2	L1	female	524	54.816
A3	133642	M2	TRPV1-Cre::ChR2	L1	female	526	55.144
A3	133642	M2	TRPV1-Cre::ChR2	L1	female	528	55.67
A3	133642	M2	TRPV1-Cre::ChR2	L1	female	530	56.03
A3	133642	M2	TRPV1-Cre::ChR2	L1	female	532	55.822
A3	133642	M2	TRPV1-Cre::ChR2	L1	female	534	55.923
A3	133642	M2	TRPV1-Cre::ChR2	L1	female	536	55.607
A3	133642	M2	TRPV1-Cre::ChR2	L1	female	538	55.902
A3	133642	M2	TRPV1-Cre::ChR2	L1	female	540	55.603
A3	133642	M2	TRPV1-Cre::ChR2	L1	female	542	55.195
A3	133642	M2	TRPV1-Cre::ChR2	L1	female	544	55.014
A3	133642	M2	TRPV1-Cre::ChR2	L1	female	546	55.339
A3	133642	M2	TRPV1-Cre::ChR2	L1	female	548	55.14
A3	133642	M2	TRPV1-Cre::ChR2	L1	female	550	55.698
A3	133642	M2	TRPV1-Cre::ChR2	L1	female	552	54.763
A3	133642	M2	TRPV1-Cre::ChR2	L1	female	554	55.119
A3	133642	M2	TRPV1-Cre::ChR2	L1	female	556	55.61
A3	133642	M2	TRPV1-Cre::ChR2	L1	female	558	55.906
A3	133642	M2	TRPV1-Cre::ChR2	L1	female	560	55.08
A3	133642	M2	TRPV1-Cre::ChR2	L1	female	562	55.851
A3	133642	M2	TRPV1-Cre::ChR2	L1	female	564	55.228
A3	133642	M2	TRPV1-Cre::ChR2	L1	female	566	55.705
A3	133642	M2	TRPV1-Cre::ChR2	L1	female	568	56.239
A3	133642	M2	TRPV1-Cre::ChR2	L1	female	570	56.407
A3	133642	M2	TRPV1-Cre::ChR2	L1	female	572	55.83
A3	133642	M2	TRPV1-Cre::ChR2	L1	female	574	55.883
A3	133642	M2	TRPV1-Cre::ChR2	L1	female	576	55.447
A3	133642	M2	TRPV1-Cre::ChR2	L1	female	578	55.693
A3	133642	M2	TRPV1-Cre::ChR2	L1	female	580	56.598
A3	133642	M2	TRPV1-Cre::ChR2	L1	female	582	55.977
A3	133642	M2	TRPV1-Cre::ChR2	L1	female	584	55.679
A3	133642	M2	TRPV1-Cre::ChR2	L1	female	586	55.711
A3	133642	M2	TRPV1-Cre::ChR2	L1	female	588	55.386
A3	133642	M2	TRPV1-Cre::ChR2	L1	female	590	55.894
A3	133642	M2	TRPV1-Cre::ChR2	L1	female	592	55.559
A3	133642	M2	TRPV1-Cre::ChR2	L1	female	594	55.03
A3	133642	M2	TRPV1-Cre::ChR2	L1	female	596	56.012
A3	133642	M2	TRPV1-Cre::ChR2	L1	female	598	56.022
A3	133642	M2	TRPV1-Cre::ChR2	L1	female	600	55.531
A3	133642	M2	TRPV1-Cre::ChR2	L1	female	602	55.486
A3	133642	M2	TRPV1-Cre::ChR2	L1	female	604	55.72
A3	133642	M2	TRPV1-Cre::ChR2	L1	female	606	56.238
A3	133642	M2	TRPV1-Cre::ChR2	L1	female	608	56.102
A3	133642	M2	TRPV1-Cre::ChR2	L1	female	610	55.827
A3	133642	M2	TRPV1-Cre::ChR2	L1	female	612	55.233
A3	133642	M2	TRPV1-Cre::ChR2	L1	female	614	55.325
A3	133642	M2	TRPV1-Cre::ChR2	L1	female	616	55.616
A3	133642	M2	TRPV1-Cre::ChR2	L1	female	618	56.232
A3	133642	M2	TRPV1-Cre::ChR2	L1	female	620	55.75
A3	133642	M2	TRPV1-Cre::ChR2	L1	female	622	56.139
A3	133642	M2	TRPV1-Cre::ChR2	L1	female	624	56.089
A3	133642	M2	TRPV1-Cre::ChR2	L1	female	626	55.734
A3	133642	M2	TRPV1-Cre::ChR2	L1	female	628	55.665
A3	133642	M2	TRPV1-Cre::ChR2	L1	female	630	55.749
A3	133642	M2	TRPV1-Cre::ChR2	L1	female	632	54.908
A3	133642	M2	TRPV1-Cre::ChR2	L1	female	634	55.47
A3	133642	M2	TRPV1-Cre::ChR2	L1	female	636	55.37
A3	133642	M2	TRPV1-Cre::ChR2	L1	female	638	56.011
A3	133642	M2	TRPV1-Cre::ChR2	L1	female	640	55.167
A3	133642	M2	TRPV1-Cre::ChR2	L1	female	642	56.154
A3	133642	M2	TRPV1-Cre::ChR2	L1	female	644	55.184
A3	133642	M2	TRPV1-Cre::ChR2	L1	female	646	55.358
A3	133642	M2	TRPV1-Cre::ChR2	L1	female	648	55.96
A3	133642	M2	TRPV1-Cre::ChR2	L1	female	650	55.353
A3	133642	M2	TRPV1-Cre::ChR2	L1	female	652	55.942
A3	133642	M2	TRPV1-Cre::ChR2	L1	female	654	55.272
A3	133642	M2	TRPV1-Cre::ChR2	L1	female	656	55.231
A3	133642	M2	TRPV1-Cre::ChR2	L1	female	658	55.521
A3	133642	M2	TRPV1-Cre::ChR2	L1	female	660	55.615
A3	133642	M2	TRPV1-Cre::ChR2	L1	female	662	55.319
A3	133642	M2	TRPV1-Cre::ChR2	L1	female	664	55.958
A3	133642	M2	TRPV1-Cre::ChR2	L1	female	666	55.346
A3	133642	M2	TRPV1-Cre::ChR2	L1	female	668	55.726
A3	133642	M2	TRPV1-Cre::ChR2	L1	female	670	56.496
A3	133642	M2	TRPV1-Cre::ChR2	L1	female	672	56.116
A3	133642	M2	TRPV1-Cre::ChR2	L1	female	674	56.313
A3	133642	M2	TRPV1-Cre::ChR2	L1	female	676	55.677
A3	133642	M2	TRPV1-Cre::ChR2	L1	female	678	55.749
A3	133642	M2	TRPV1-Cre::ChR2	L1	female	680	55.138
A3	133642	M2	TRPV1-Cre::ChR2	L1	female	682	55.284
A3	133642	M2	TRPV1-Cre::ChR2	L1	female	684	55.131
A3	133642	M2	TRPV1-Cre::ChR2	L1	female	686	55.789
A3	133642	M2	TRPV1-Cre::ChR2	L1	female	688	56.063
A3	133642	M2	TRPV1-Cre::ChR2	L1	female	690	55.96
A3	133642	M2	TRPV1-Cre::ChR2	L1	female	692	55.621
A3	133642	M2	TRPV1-Cre::ChR2	L1	female	694	55.524
A3	133642	M2	TRPV1-Cre::ChR2	L1	female	696	56.028
A3	133642	M2	TRPV1-Cre::ChR2	L1	female	698	55.501
A3	133642	M2	TRPV1-Cre::ChR2	L1	female	700	55.697
A3	133642	M2	TRPV1-Cre::ChR2	L1	female	702	55.657
A3	133642	M2	TRPV1-Cre::ChR2	L1	female	704	55.697
A3	133642	M2	TRPV1-Cre::ChR2	L1	female	706	55.209
A3	133642	M2	TRPV1-Cre::ChR2	L1	female	708	55.938
A3	133642	M2	TRPV1-Cre::ChR2	L1	female	710	55.435
A3	133642	M2	TRPV1-Cre::ChR2	L1	female	712	55.632
A3	133642	M2	TRPV1-Cre::ChR2	L1	female	714	56.04
A3	133642	M2	TRPV1-Cre::ChR2	L1	female	716	55.839
A3	133642	M2	TRPV1-Cre::ChR2	L1	female	718	55.612
A3	133642	M2	TRPV1-Cre::ChR2	L1	female	720	55.564
A3	133642	M2	TRPV1-Cre::ChR2	L1	female	722	55.487
A3	133642	M2	TRPV1-Cre::ChR2	L1	female	724	55.273
A3	133642	M2	TRPV1-Cre::ChR2	L1	female	726	55.53
A3	133642	M2	TRPV1-Cre::ChR2	L1	female	728	55.603
A3	133642	M2	TRPV1-Cre::ChR2	L1	female	730	55.279
A3	133642	M2	TRPV1-Cre::ChR2	L1	female	732	55.499
A3	133642	M2	TRPV1-Cre::ChR2	L1	female	734	55.45
A3	133642	M2	TRPV1-Cre::ChR2	L1	female	736	55.804
A3	133642	M2	TRPV1-Cre::ChR2	L1	female	738	55.42
A3	133642	M2	TRPV1-Cre::ChR2	L1	female	740	55.931
A3	133642	M2	TRPV1-Cre::ChR2	L1	female	742	55.402
A3	133642	M2	TRPV1-Cre::ChR2	L1	female	744	55.397
A3	133642	M2	TRPV1-Cre::ChR2	L1	female	746	55.634
A3	133642	M2	TRPV1-Cre::ChR2	L1	female	748	54.6
A3	133642	M2	TRPV1-Cre::ChR2	L1	female	750	55.22
A3	133642	M2	TRPV1-Cre::ChR2	L1	female	752	55.57
A3	133642	M2	TRPV1-Cre::ChR2	L1	female	754	55.345
A3	133642	M2	TRPV1-Cre::ChR2	L1	female	756	55.467
A3	133642	M2	TRPV1-Cre::ChR2	L1	female	758	56.122
A3	133642	M2	TRPV1-Cre::ChR2	L1	female	760	55.373
A3	133642	M2	TRPV1-Cre::ChR2	L1	female	762	55.931
A3	133642	M2	TRPV1-Cre::ChR2	L1	female	764	55.351
A3	133642	M2	TRPV1-Cre::ChR2	L1	female	766	55.329
A3	133642	M2	TRPV1-Cre::ChR2	L1	female	768	55.432
A3	133642	M2	TRPV1-Cre::ChR2	L1	female	770	55.397
A3	133642	M2	TRPV1-Cre::ChR2	L1	female	772	55.657
A3	133642	M2	TRPV1-Cre::ChR2	L1	female	774	55.594
A3	133642	M2	TRPV1-Cre::ChR2	L1	female	776	55.492
A3	133642	M2	TRPV1-Cre::ChR2	L1	female	778	55.733
A3	133642	M2	TRPV1-Cre::ChR2	L1	female	780	55.179
A3	133642	M2	TRPV1-Cre::ChR2	L1	female	782	55.783
A3	133642	M2	TRPV1-Cre::ChR2	L1	female	784	55.435
A3	133642	M2	TRPV1-Cre::ChR2	L1	female	786	55.733
A3	133642	M2	TRPV1-Cre::ChR2	L1	female	788	55.436
A3	133642	M2	TRPV1-Cre::ChR2	L1	female	790	55.732
A3	133642	M2	TRPV1-Cre::ChR2	L1	female	792	55.97
A3	133642	M2	TRPV1-Cre::ChR2	L1	female	794	56.21
A3	133642	M2	TRPV1-Cre::ChR2	L1	female	796	55.237
A3	133642	M2	TRPV1-Cre::ChR2	L1	female	798	55.054
A3	133642	M2	TRPV1-Cre::ChR2	L1	female	800	55.257
A3	133642	M2	TRPV1-Cre::ChR2	L1	female	802	55.078
A3	133642	M2	TRPV1-Cre::ChR2	L1	female	804	55.998
A3	133642	M2	TRPV1-Cre::ChR2	L1	female	806	55.063
A3	133642	M2	TRPV1-Cre::ChR2	L1	female	808	55.399
A3	133642	M2	TRPV1-Cre::ChR2	L1	female	810	55.466
A3	133642	M2	TRPV1-Cre::ChR2	L1	female	812	55.557
A3	133642	M2	TRPV1-Cre::ChR2	L1	female	814	55.066
A3	133642	M2	TRPV1-Cre::ChR2	L1	female	816	55.845
A3	133642	M2	TRPV1-Cre::ChR2	L1	female	818	55.74
A3	133642	M2	TRPV1-Cre::ChR2	L1	female	820	55.351
A3	133642	M2	TRPV1-Cre::ChR2	L1	female	822	54.597
A3	133642	M2	TRPV1-Cre::ChR2	L1	female	824	55.12
A3	133642	M2	TRPV1-Cre::ChR2	L1	female	826	55.849
A3	133642	M2	TRPV1-Cre::ChR2	L1	female	828	54.711
A3	133642	M2	TRPV1-Cre::ChR2	L1	female	830	55.018
A3	133642	M2	TRPV1-Cre::ChR2	L1	female	832	54.527
A3	133642	M2	TRPV1-Cre::ChR2	L1	female	834	55.94
A3	133642	M2	TRPV1-Cre::ChR2	L1	female	836	55.345
A3	133642	M2	TRPV1-Cre::ChR2	L1	female	838	55.526
A3	133642	M2	TRPV1-Cre::ChR2	L1	female	840	55.605
A3	133642	M2	TRPV1-Cre::ChR2	L1	female	842	55.537
A3	133642	M2	TRPV1-Cre::ChR2	L1	female	844	55.662
A3	133642	M2	TRPV1-Cre::ChR2	L1	female	846	55.486
A3	133642	M2	TRPV1-Cre::ChR2	L1	female	848	55.524
A3	133642	M2	TRPV1-Cre::ChR2	L1	female	850	55.552
A3	133642	M2	TRPV1-Cre::ChR2	L1	female	852	54.494
A3	133642	M2	TRPV1-Cre::ChR2	L1	female	854	55.442
A3	133642	M2	TRPV1-Cre::ChR2	L1	female	856	55.629
A3	133642	M2	TRPV1-Cre::ChR2	L1	female	858	56.019
A3	133642	M2	TRPV1-Cre::ChR2	L1	female	860	55.139
A3	133642	M2	TRPV1-Cre::ChR2	L1	female	862	55.823
A3	133642	M2	TRPV1-Cre::ChR2	L1	female	864	55.574
A3	133642	M2	TRPV1-Cre::ChR2	L1	female	866	55.914
A3	133642	M2	TRPV1-Cre::ChR2	L1	female	868	55.58
A3	133642	M2	TRPV1-Cre::ChR2	L1	female	870	55.372
A3	133642	M2	TRPV1-Cre::ChR2	L1	female	872	54.945
A3	133642	M2	TRPV1-Cre::ChR2	L1	female	874	54.924
A3	133642	M2	TRPV1-Cre::ChR2	L1	female	876	55.794
A3	133642	M2	TRPV1-Cre::ChR2	L1	female	878	55.147
A3	133642	M2	TRPV1-Cre::ChR2	L1	female	880	54.797
A3	133642	M2	TRPV1-Cre::ChR2	L1	female	882	54.731
A3	133642	M2	TRPV1-Cre::ChR2	L1	female	884	54.948
A3	133642	M2	TRPV1-Cre::ChR2	L1	female	886	54.96
A3	133642	M2	TRPV1-Cre::ChR2	L1	female	888	55.159
A3	133642	M2	TRPV1-Cre::ChR2	L1	female	890	54.866
A3	133642	M2	TRPV1-Cre::ChR2	L1	female	892	55.836
A3	133642	M2	TRPV1-Cre::ChR2	L1	female	894	54.956
A3	133642	M2	TRPV1-Cre::ChR2	L1	female	896	55.302
A3	133642	M2	TRPV1-Cre::ChR2	L1	female	898	54.397
A3	133642	M2	TRPV1-Cre::ChR2	L1	female	900	54.593
A3	133642	M2	TRPV1-Cre::ChR2	L1	female	902	54.351
A3	133642	M2	TRPV1-Cre::ChR2	L1	female	904	55.279
A3	133642	M2	TRPV1-Cre::ChR2	L1	female	906	54.896
A3	133642	M2	TRPV1-Cre::ChR2	L1	female	908	54.704
A3	133642	M2	TRPV1-Cre::ChR2	L1	female	910	54.468
A3	133642	M2	TRPV1-Cre::ChR2	L1	female	912	55.151
A3	133642	M2	TRPV1-Cre::ChR2	L1	female	914	55.165
A3	133642	M2	TRPV1-Cre::ChR2	L1	female	916	54.623
A3	133642	M2	TRPV1-Cre::ChR2	L1	female	918	55.762
A3	133642	M2	TRPV1-Cre::ChR2	L1	female	920	54.447
A3	133642	M2	TRPV1-Cre::ChR2	L1	female	922	55.469
A3	133642	M2	TRPV1-Cre::ChR2	L1	female	924	55.777
A3	133642	M2	TRPV1-Cre::ChR2	L1	female	926	54.971
A3	133642	M2	TRPV1-Cre::ChR2	L1	female	928	54.865
A3	133642	M2	TRPV1-Cre::ChR2	L1	female	930	55.055
A3	133642	M2	TRPV1-Cre::ChR2	L1	female	932	55.128
A3	133642	M2	TRPV1-Cre::ChR2	L1	female	934	54.018
A3	133642	M2	TRPV1-Cre::ChR2	L1	female	936	54.724
A3	133642	M2	TRPV1-Cre::ChR2	L1	female	938	54.5
A3	133642	M2	TRPV1-Cre::ChR2	L1	female	940	55.018
A3	133642	M2	TRPV1-Cre::ChR2	L1	female	942	54.701
A3	133642	M2	TRPV1-Cre::ChR2	L1	female	944	54.126
A3	133642	M2	TRPV1-Cre::ChR2	L1	female	946	54.842
A3	133642	M2	TRPV1-Cre::ChR2	L1	female	948	55.011
A3	133642	M2	TRPV1-Cre::ChR2	L1	female	950	54.777
A3	133642	M2	TRPV1-Cre::ChR2	L1	female	952	54.845
A3	133642	M2	TRPV1-Cre::ChR2	L1	female	954	55.016
A3	133642	M2	TRPV1-Cre::ChR2	L1	female	956	54.553
A3	133642	M2	TRPV1-Cre::ChR2	L1	female	958	54.946
A3	133642	M2	TRPV1-Cre::ChR2	L1	female	960	55.365
A3	133642	M2	TRPV1-Cre::ChR2	L1	female	962	54.967
A3	133642	M2	TRPV1-Cre::ChR2	L1	female	964	55.868
A3	133642	M2	TRPV1-Cre::ChR2	L1	female	966	54.901
A3	133642	M2	TRPV1-Cre::ChR2	L1	female	968	55.281
A3	133642	M2	TRPV1-Cre::ChR2	L1	female	970	55.391
A3	133642	M2	TRPV1-Cre::ChR2	L1	female	972	55.259
A3	133642	M2	TRPV1-Cre::ChR2	L1	female	974	55.748
A3	133642	M2	TRPV1-Cre::ChR2	L1	female	976	54.917
A3	133642	M2	TRPV1-Cre::ChR2	L1	female	978	55.108
A3	133642	M2	TRPV1-Cre::ChR2	L1	female	980	55.929
A3	133642	M2	TRPV1-Cre::ChR2	L1	female	982	54.59
A3	133642	M2	TRPV1-Cre::ChR2	L1	female	984	55.676
A3	133642	M2	TRPV1-Cre::ChR2	L1	female	986	55.066
A3	133642	M2	TRPV1-Cre::ChR2	L1	female	988	55.711
A3	133642	M2	TRPV1-Cre::ChR2	L1	female	990	55.621
A3	133642	M2	TRPV1-Cre::ChR2	L1	female	992	54.973
A3	133642	M2	TRPV1-Cre::ChR2	L1	female	994	55.14
A3	133642	M2	TRPV1-Cre::ChR2	L1	female	996	55.235
A3	133642	M2	TRPV1-Cre::ChR2	L1	female	998	55.009
A3	133046	M2	TRPV1-Cre::ChR2	L2	female	-500	68.993
A3	133046	M2	TRPV1-Cre::ChR2	L2	female	-498	68.652
A3	133046	M2	TRPV1-Cre::ChR2	L2	female	-496	69.55
A3	133046	M2	TRPV1-Cre::ChR2	L2	female	-494	68.176
A3	133046	M2	TRPV1-Cre::ChR2	L2	female	-492	68.775
A3	133046	M2	TRPV1-Cre::ChR2	L2	female	-490	68.234
A3	133046	M2	TRPV1-Cre::ChR2	L2	female	-488	68.6
A3	133046	M2	TRPV1-Cre::ChR2	L2	female	-486	68.375
A3	133046	M2	TRPV1-Cre::ChR2	L2	female	-484	69.184
A3	133046	M2	TRPV1-Cre::ChR2	L2	female	-482	69.056
A3	133046	M2	TRPV1-Cre::ChR2	L2	female	-480	69.44
A3	133046	M2	TRPV1-Cre::ChR2	L2	female	-478	68.693
A3	133046	M2	TRPV1-Cre::ChR2	L2	female	-476	68.75
A3	133046	M2	TRPV1-Cre::ChR2	L2	female	-474	68.537
A3	133046	M2	TRPV1-Cre::ChR2	L2	female	-472	69.122
A3	133046	M2	TRPV1-Cre::ChR2	L2	female	-470	69.203
A3	133046	M2	TRPV1-Cre::ChR2	L2	female	-468	69.45
A3	133046	M2	TRPV1-Cre::ChR2	L2	female	-466	68.349
A3	133046	M2	TRPV1-Cre::ChR2	L2	female	-464	68.819
A3	133046	M2	TRPV1-Cre::ChR2	L2	female	-462	69.265
A3	133046	M2	TRPV1-Cre::ChR2	L2	female	-460	69.099
A3	133046	M2	TRPV1-Cre::ChR2	L2	female	-458	68.436
A3	133046	M2	TRPV1-Cre::ChR2	L2	female	-456	68.376
A3	133046	M2	TRPV1-Cre::ChR2	L2	female	-454	68.186
A3	133046	M2	TRPV1-Cre::ChR2	L2	female	-452	68.943
A3	133046	M2	TRPV1-Cre::ChR2	L2	female	-450	69.453
A3	133046	M2	TRPV1-Cre::ChR2	L2	female	-448	68.229
A3	133046	M2	TRPV1-Cre::ChR2	L2	female	-446	68.612
A3	133046	M2	TRPV1-Cre::ChR2	L2	female	-444	68.583
A3	133046	M2	TRPV1-Cre::ChR2	L2	female	-442	68.61
A3	133046	M2	TRPV1-Cre::ChR2	L2	female	-440	68.138
A3	133046	M2	TRPV1-Cre::ChR2	L2	female	-438	67.997
A3	133046	M2	TRPV1-Cre::ChR2	L2	female	-436	67.726
A3	133046	M2	TRPV1-Cre::ChR2	L2	female	-434	68.208
A3	133046	M2	TRPV1-Cre::ChR2	L2	female	-432	68.917
A3	133046	M2	TRPV1-Cre::ChR2	L2	female	-430	68.177
A3	133046	M2	TRPV1-Cre::ChR2	L2	female	-428	68.674
A3	133046	M2	TRPV1-Cre::ChR2	L2	female	-426	69.11
A3	133046	M2	TRPV1-Cre::ChR2	L2	female	-424	68.811
A3	133046	M2	TRPV1-Cre::ChR2	L2	female	-422	68.991
A3	133046	M2	TRPV1-Cre::ChR2	L2	female	-420	68.765
A3	133046	M2	TRPV1-Cre::ChR2	L2	female	-418	68.226
A3	133046	M2	TRPV1-Cre::ChR2	L2	female	-416	68.015
A3	133046	M2	TRPV1-Cre::ChR2	L2	female	-414	68.397
A3	133046	M2	TRPV1-Cre::ChR2	L2	female	-412	68.395
A3	133046	M2	TRPV1-Cre::ChR2	L2	female	-410	69.337
A3	133046	M2	TRPV1-Cre::ChR2	L2	female	-408	68.511
A3	133046	M2	TRPV1-Cre::ChR2	L2	female	-406	68.115
A3	133046	M2	TRPV1-Cre::ChR2	L2	female	-404	68.471
A3	133046	M2	TRPV1-Cre::ChR2	L2	female	-402	68.458
A3	133046	M2	TRPV1-Cre::ChR2	L2	female	-400	68.922
A3	133046	M2	TRPV1-Cre::ChR2	L2	female	-398	68.585
A3	133046	M2	TRPV1-Cre::ChR2	L2	female	-396	68.907
A3	133046	M2	TRPV1-Cre::ChR2	L2	female	-394	69.54
A3	133046	M2	TRPV1-Cre::ChR2	L2	female	-392	68.69
A3	133046	M2	TRPV1-Cre::ChR2	L2	female	-390	68.401
A3	133046	M2	TRPV1-Cre::ChR2	L2	female	-388	68.623
A3	133046	M2	TRPV1-Cre::ChR2	L2	female	-386	68.337
A3	133046	M2	TRPV1-Cre::ChR2	L2	female	-384	68.382
A3	133046	M2	TRPV1-Cre::ChR2	L2	female	-382	68.412
A3	133046	M2	TRPV1-Cre::ChR2	L2	female	-380	68.855
A3	133046	M2	TRPV1-Cre::ChR2	L2	female	-378	68.985
A3	133046	M2	TRPV1-Cre::ChR2	L2	female	-376	68.69
A3	133046	M2	TRPV1-Cre::ChR2	L2	female	-374	69.361
A3	133046	M2	TRPV1-Cre::ChR2	L2	female	-372	69.287
A3	133046	M2	TRPV1-Cre::ChR2	L2	female	-370	68.029
A3	133046	M2	TRPV1-Cre::ChR2	L2	female	-368	68.616
A3	133046	M2	TRPV1-Cre::ChR2	L2	female	-366	67.718
A3	133046	M2	TRPV1-Cre::ChR2	L2	female	-364	68.378
A3	133046	M2	TRPV1-Cre::ChR2	L2	female	-362	67.818
A3	133046	M2	TRPV1-Cre::ChR2	L2	female	-360	68.9
A3	133046	M2	TRPV1-Cre::ChR2	L2	female	-358	68.971
A3	133046	M2	TRPV1-Cre::ChR2	L2	female	-356	68.998
A3	133046	M2	TRPV1-Cre::ChR2	L2	female	-354	69.137
A3	133046	M2	TRPV1-Cre::ChR2	L2	female	-352	69.335
A3	133046	M2	TRPV1-Cre::ChR2	L2	female	-350	68.641
A3	133046	M2	TRPV1-Cre::ChR2	L2	female	-348	68.431
A3	133046	M2	TRPV1-Cre::ChR2	L2	female	-346	68.277
A3	133046	M2	TRPV1-Cre::ChR2	L2	female	-344	68.294
A3	133046	M2	TRPV1-Cre::ChR2	L2	female	-342	68.888
A3	133046	M2	TRPV1-Cre::ChR2	L2	female	-340	68.706
A3	133046	M2	TRPV1-Cre::ChR2	L2	female	-338	69.446
A3	133046	M2	TRPV1-Cre::ChR2	L2	female	-336	68.813
A3	133046	M2	TRPV1-Cre::ChR2	L2	female	-334	68.279
A3	133046	M2	TRPV1-Cre::ChR2	L2	female	-332	68.419
A3	133046	M2	TRPV1-Cre::ChR2	L2	female	-330	68.969
A3	133046	M2	TRPV1-Cre::ChR2	L2	female	-328	69.082
A3	133046	M2	TRPV1-Cre::ChR2	L2	female	-326	69.179
A3	133046	M2	TRPV1-Cre::ChR2	L2	female	-324	68.944
A3	133046	M2	TRPV1-Cre::ChR2	L2	female	-322	68.871
A3	133046	M2	TRPV1-Cre::ChR2	L2	female	-320	68.634
A3	133046	M2	TRPV1-Cre::ChR2	L2	female	-318	68.949
A3	133046	M2	TRPV1-Cre::ChR2	L2	female	-316	68.753
A3	133046	M2	TRPV1-Cre::ChR2	L2	female	-314	68.797
A3	133046	M2	TRPV1-Cre::ChR2	L2	female	-312	68.835
A3	133046	M2	TRPV1-Cre::ChR2	L2	female	-310	68.648
A3	133046	M2	TRPV1-Cre::ChR2	L2	female	-308	67.763
A3	133046	M2	TRPV1-Cre::ChR2	L2	female	-306	68.65
A3	133046	M2	TRPV1-Cre::ChR2	L2	female	-304	68.133
A3	133046	M2	TRPV1-Cre::ChR2	L2	female	-302	68.353
A3	133046	M2	TRPV1-Cre::ChR2	L2	female	-300	68.168
A3	133046	M2	TRPV1-Cre::ChR2	L2	female	-298	68.417
A3	133046	M2	TRPV1-Cre::ChR2	L2	female	-296	68.152
A3	133046	M2	TRPV1-Cre::ChR2	L2	female	-294	68.596
A3	133046	M2	TRPV1-Cre::ChR2	L2	female	-292	68.653
A3	133046	M2	TRPV1-Cre::ChR2	L2	female	-290	68.476
A3	133046	M2	TRPV1-Cre::ChR2	L2	female	-288	68.726
A3	133046	M2	TRPV1-Cre::ChR2	L2	female	-286	68.477
A3	133046	M2	TRPV1-Cre::ChR2	L2	female	-284	68.538
A3	133046	M2	TRPV1-Cre::ChR2	L2	female	-282	68.167
A3	133046	M2	TRPV1-Cre::ChR2	L2	female	-280	68.218
A3	133046	M2	TRPV1-Cre::ChR2	L2	female	-278	67.988
A3	133046	M2	TRPV1-Cre::ChR2	L2	female	-276	68.651
A3	133046	M2	TRPV1-Cre::ChR2	L2	female	-274	68.485
A3	133046	M2	TRPV1-Cre::ChR2	L2	female	-272	68.972
A3	133046	M2	TRPV1-Cre::ChR2	L2	female	-270	68.803
A3	133046	M2	TRPV1-Cre::ChR2	L2	female	-268	68.342
A3	133046	M2	TRPV1-Cre::ChR2	L2	female	-266	69.002
A3	133046	M2	TRPV1-Cre::ChR2	L2	female	-264	68.043
A3	133046	M2	TRPV1-Cre::ChR2	L2	female	-262	68.254
A3	133046	M2	TRPV1-Cre::ChR2	L2	female	-260	68.543
A3	133046	M2	TRPV1-Cre::ChR2	L2	female	-258	68.453
A3	133046	M2	TRPV1-Cre::ChR2	L2	female	-256	68.801
A3	133046	M2	TRPV1-Cre::ChR2	L2	female	-254	69.173
A3	133046	M2	TRPV1-Cre::ChR2	L2	female	-252	68.807
A3	133046	M2	TRPV1-Cre::ChR2	L2	female	-250	68.87
A3	133046	M2	TRPV1-Cre::ChR2	L2	female	-248	68.739
A3	133046	M2	TRPV1-Cre::ChR2	L2	female	-246	68.214
A3	133046	M2	TRPV1-Cre::ChR2	L2	female	-244	69.077
A3	133046	M2	TRPV1-Cre::ChR2	L2	female	-242	67.972
A3	133046	M2	TRPV1-Cre::ChR2	L2	female	-240	68.398
A3	133046	M2	TRPV1-Cre::ChR2	L2	female	-238	68.481
A3	133046	M2	TRPV1-Cre::ChR2	L2	female	-236	68.518
A3	133046	M2	TRPV1-Cre::ChR2	L2	female	-234	68.381
A3	133046	M2	TRPV1-Cre::ChR2	L2	female	-232	68.292
A3	133046	M2	TRPV1-Cre::ChR2	L2	female	-230	68.262
A3	133046	M2	TRPV1-Cre::ChR2	L2	female	-228	68.752
A3	133046	M2	TRPV1-Cre::ChR2	L2	female	-226	69.494
A3	133046	M2	TRPV1-Cre::ChR2	L2	female	-224	68.955
A3	133046	M2	TRPV1-Cre::ChR2	L2	female	-222	68.938
A3	133046	M2	TRPV1-Cre::ChR2	L2	female	-220	68.51
A3	133046	M2	TRPV1-Cre::ChR2	L2	female	-218	68.847
A3	133046	M2	TRPV1-Cre::ChR2	L2	female	-216	68.53
A3	133046	M2	TRPV1-Cre::ChR2	L2	female	-214	67.969
A3	133046	M2	TRPV1-Cre::ChR2	L2	female	-212	68.716
A3	133046	M2	TRPV1-Cre::ChR2	L2	female	-210	68.691
A3	133046	M2	TRPV1-Cre::ChR2	L2	female	-208	68.237
A3	133046	M2	TRPV1-Cre::ChR2	L2	female	-206	68.508
A3	133046	M2	TRPV1-Cre::ChR2	L2	female	-204	68.522
A3	133046	M2	TRPV1-Cre::ChR2	L2	female	-202	68.758
A3	133046	M2	TRPV1-Cre::ChR2	L2	female	-200	68.696
A3	133046	M2	TRPV1-Cre::ChR2	L2	female	-198	68.162
A3	133046	M2	TRPV1-Cre::ChR2	L2	female	-196	68.213
A3	133046	M2	TRPV1-Cre::ChR2	L2	female	-194	68.783
A3	133046	M2	TRPV1-Cre::ChR2	L2	female	-192	68.966
A3	133046	M2	TRPV1-Cre::ChR2	L2	female	-190	68.772
A3	133046	M2	TRPV1-Cre::ChR2	L2	female	-188	69.069
A3	133046	M2	TRPV1-Cre::ChR2	L2	female	-186	68.706
A3	133046	M2	TRPV1-Cre::ChR2	L2	female	-184	69.262
A3	133046	M2	TRPV1-Cre::ChR2	L2	female	-182	68.481
A3	133046	M2	TRPV1-Cre::ChR2	L2	female	-180	68.391
A3	133046	M2	TRPV1-Cre::ChR2	L2	female	-178	69.492
A3	133046	M2	TRPV1-Cre::ChR2	L2	female	-176	68.115
A3	133046	M2	TRPV1-Cre::ChR2	L2	female	-174	68.802
A3	133046	M2	TRPV1-Cre::ChR2	L2	female	-172	68.934
A3	133046	M2	TRPV1-Cre::ChR2	L2	female	-170	68.79
A3	133046	M2	TRPV1-Cre::ChR2	L2	female	-168	68.616
A3	133046	M2	TRPV1-Cre::ChR2	L2	female	-166	67.785
A3	133046	M2	TRPV1-Cre::ChR2	L2	female	-164	68.643
A3	133046	M2	TRPV1-Cre::ChR2	L2	female	-162	69.016
A3	133046	M2	TRPV1-Cre::ChR2	L2	female	-160	68.694
A3	133046	M2	TRPV1-Cre::ChR2	L2	female	-158	68.601
A3	133046	M2	TRPV1-Cre::ChR2	L2	female	-156	68.59
A3	133046	M2	TRPV1-Cre::ChR2	L2	female	-154	68.448
A3	133046	M2	TRPV1-Cre::ChR2	L2	female	-152	68.277
A3	133046	M2	TRPV1-Cre::ChR2	L2	female	-150	68.301
A3	133046	M2	TRPV1-Cre::ChR2	L2	female	-148	68.773
A3	133046	M2	TRPV1-Cre::ChR2	L2	female	-146	68.743
A3	133046	M2	TRPV1-Cre::ChR2	L2	female	-144	68.822
A3	133046	M2	TRPV1-Cre::ChR2	L2	female	-142	68.698
A3	133046	M2	TRPV1-Cre::ChR2	L2	female	-140	69.389
A3	133046	M2	TRPV1-Cre::ChR2	L2	female	-138	68.52
A3	133046	M2	TRPV1-Cre::ChR2	L2	female	-136	69.007
A3	133046	M2	TRPV1-Cre::ChR2	L2	female	-134	67.95
A3	133046	M2	TRPV1-Cre::ChR2	L2	female	-132	68.935
A3	133046	M2	TRPV1-Cre::ChR2	L2	female	-130	69.077
A3	133046	M2	TRPV1-Cre::ChR2	L2	female	-128	68.375
A3	133046	M2	TRPV1-Cre::ChR2	L2	female	-126	68.55
A3	133046	M2	TRPV1-Cre::ChR2	L2	female	-124	68.938
A3	133046	M2	TRPV1-Cre::ChR2	L2	female	-122	68.777
A3	133046	M2	TRPV1-Cre::ChR2	L2	female	-120	68.46
A3	133046	M2	TRPV1-Cre::ChR2	L2	female	-118	69.436
A3	133046	M2	TRPV1-Cre::ChR2	L2	female	-116	68.096
A3	133046	M2	TRPV1-Cre::ChR2	L2	female	-114	69.429
A3	133046	M2	TRPV1-Cre::ChR2	L2	female	-112	68.13
A3	133046	M2	TRPV1-Cre::ChR2	L2	female	-110	68.593
A3	133046	M2	TRPV1-Cre::ChR2	L2	female	-108	68.763
A3	133046	M2	TRPV1-Cre::ChR2	L2	female	-106	68.598
A3	133046	M2	TRPV1-Cre::ChR2	L2	female	-104	68.51
A3	133046	M2	TRPV1-Cre::ChR2	L2	female	-102	68.389
A3	133046	M2	TRPV1-Cre::ChR2	L2	female	-100	69.147
A3	133046	M2	TRPV1-Cre::ChR2	L2	female	-98	69.019
A3	133046	M2	TRPV1-Cre::ChR2	L2	female	-96	68.994
A3	133046	M2	TRPV1-Cre::ChR2	L2	female	-94	68.518
A3	133046	M2	TRPV1-Cre::ChR2	L2	female	-92	68.487
A3	133046	M2	TRPV1-Cre::ChR2	L2	female	-90	69.115
A3	133046	M2	TRPV1-Cre::ChR2	L2	female	-88	68.909
A3	133046	M2	TRPV1-Cre::ChR2	L2	female	-86	69.316
A3	133046	M2	TRPV1-Cre::ChR2	L2	female	-84	69.191
A3	133046	M2	TRPV1-Cre::ChR2	L2	female	-82	69.126
A3	133046	M2	TRPV1-Cre::ChR2	L2	female	-80	68.93
A3	133046	M2	TRPV1-Cre::ChR2	L2	female	-78	68.619
A3	133046	M2	TRPV1-Cre::ChR2	L2	female	-76	69.006
A3	133046	M2	TRPV1-Cre::ChR2	L2	female	-74	69.224
A3	133046	M2	TRPV1-Cre::ChR2	L2	female	-72	69.461
A3	133046	M2	TRPV1-Cre::ChR2	L2	female	-70	68.066
A3	133046	M2	TRPV1-Cre::ChR2	L2	female	-68	69.117
A3	133046	M2	TRPV1-Cre::ChR2	L2	female	-66	68.965
A3	133046	M2	TRPV1-Cre::ChR2	L2	female	-64	68.748
A3	133046	M2	TRPV1-Cre::ChR2	L2	female	-62	68.457
A3	133046	M2	TRPV1-Cre::ChR2	L2	female	-60	68.767
A3	133046	M2	TRPV1-Cre::ChR2	L2	female	-58	68.97
A3	133046	M2	TRPV1-Cre::ChR2	L2	female	-56	69.263
A3	133046	M2	TRPV1-Cre::ChR2	L2	female	-54	69.173
A3	133046	M2	TRPV1-Cre::ChR2	L2	female	-52	69.232
A3	133046	M2	TRPV1-Cre::ChR2	L2	female	-50	69.075
A3	133046	M2	TRPV1-Cre::ChR2	L2	female	-48	69.498
A3	133046	M2	TRPV1-Cre::ChR2	L2	female	-46	69.173
A3	133046	M2	TRPV1-Cre::ChR2	L2	female	-44	69.096
A3	133046	M2	TRPV1-Cre::ChR2	L2	female	-42	68.061
A3	133046	M2	TRPV1-Cre::ChR2	L2	female	-40	68.622
A3	133046	M2	TRPV1-Cre::ChR2	L2	female	-38	68.766
A3	133046	M2	TRPV1-Cre::ChR2	L2	female	-36	68.561
A3	133046	M2	TRPV1-Cre::ChR2	L2	female	-34	69.035
A3	133046	M2	TRPV1-Cre::ChR2	L2	female	-32	69.335
A3	133046	M2	TRPV1-Cre::ChR2	L2	female	-30	69.195
A3	133046	M2	TRPV1-Cre::ChR2	L2	female	-28	68.483
A3	133046	M2	TRPV1-Cre::ChR2	L2	female	-26	68.442
A3	133046	M2	TRPV1-Cre::ChR2	L2	female	-24	68.695
A3	133046	M2	TRPV1-Cre::ChR2	L2	female	-22	69.362
A3	133046	M2	TRPV1-Cre::ChR2	L2	female	-20	68.227
A3	133046	M2	TRPV1-Cre::ChR2	L2	female	-18	69.318
A3	133046	M2	TRPV1-Cre::ChR2	L2	female	-16	68.997
A3	133046	M2	TRPV1-Cre::ChR2	L2	female	-14	68.99
A3	133046	M2	TRPV1-Cre::ChR2	L2	female	-12	68.694
A3	133046	M2	TRPV1-Cre::ChR2	L2	female	-10	68.972
A3	133046	M2	TRPV1-Cre::ChR2	L2	female	-8	69.271
A3	133046	M2	TRPV1-Cre::ChR2	L2	female	-6	68.891
A3	133046	M2	TRPV1-Cre::ChR2	L2	female	-4	68.617
A3	133046	M2	TRPV1-Cre::ChR2	L2	female	-2	68.783
A3	133046	M2	TRPV1-Cre::ChR2	L2	female	0	72.013
A3	133046	M2	TRPV1-Cre::ChR2	L2	female	2	71.625
A3	133046	M2	TRPV1-Cre::ChR2	L2	female	4	70.796
A3	133046	M2	TRPV1-Cre::ChR2	L2	female	6	71.118
A3	133046	M2	TRPV1-Cre::ChR2	L2	female	8	71.713
A3	133046	M2	TRPV1-Cre::ChR2	L2	female	10	68.721
A3	133046	M2	TRPV1-Cre::ChR2	L2	female	12	69.503
A3	133046	M2	TRPV1-Cre::ChR2	L2	female	14	68.667
A3	133046	M2	TRPV1-Cre::ChR2	L2	female	16	68.819
A3	133046	M2	TRPV1-Cre::ChR2	L2	female	18	69.196
A3	133046	M2	TRPV1-Cre::ChR2	L2	female	20	68.422
A3	133046	M2	TRPV1-Cre::ChR2	L2	female	22	68.822
A3	133046	M2	TRPV1-Cre::ChR2	L2	female	24	67.59
A3	133046	M2	TRPV1-Cre::ChR2	L2	female	26	68.653
A3	133046	M2	TRPV1-Cre::ChR2	L2	female	28	68.997
A3	133046	M2	TRPV1-Cre::ChR2	L2	female	30	69.216
A3	133046	M2	TRPV1-Cre::ChR2	L2	female	32	68.855
A3	133046	M2	TRPV1-Cre::ChR2	L2	female	34	69.511
A3	133046	M2	TRPV1-Cre::ChR2	L2	female	36	68.566
A3	133046	M2	TRPV1-Cre::ChR2	L2	female	38	68.425
A3	133046	M2	TRPV1-Cre::ChR2	L2	female	40	68.942
A3	133046	M2	TRPV1-Cre::ChR2	L2	female	42	68.923
A3	133046	M2	TRPV1-Cre::ChR2	L2	female	44	68.305
A3	133046	M2	TRPV1-Cre::ChR2	L2	female	46	68.628
A3	133046	M2	TRPV1-Cre::ChR2	L2	female	48	68.444
A3	133046	M2	TRPV1-Cre::ChR2	L2	female	50	68.686
A3	133046	M2	TRPV1-Cre::ChR2	L2	female	52	68.71
A3	133046	M2	TRPV1-Cre::ChR2	L2	female	54	69.099
A3	133046	M2	TRPV1-Cre::ChR2	L2	female	56	68.835
A3	133046	M2	TRPV1-Cre::ChR2	L2	female	58	68.717
A3	133046	M2	TRPV1-Cre::ChR2	L2	female	60	68.735
A3	133046	M2	TRPV1-Cre::ChR2	L2	female	62	68.924
A3	133046	M2	TRPV1-Cre::ChR2	L2	female	64	69.399
A3	133046	M2	TRPV1-Cre::ChR2	L2	female	66	69.125
A3	133046	M2	TRPV1-Cre::ChR2	L2	female	68	69.296
A3	133046	M2	TRPV1-Cre::ChR2	L2	female	70	69.303
A3	133046	M2	TRPV1-Cre::ChR2	L2	female	72	68.824
A3	133046	M2	TRPV1-Cre::ChR2	L2	female	74	68.378
A3	133046	M2	TRPV1-Cre::ChR2	L2	female	76	69.198
A3	133046	M2	TRPV1-Cre::ChR2	L2	female	78	68.446
A3	133046	M2	TRPV1-Cre::ChR2	L2	female	80	68.711
A3	133046	M2	TRPV1-Cre::ChR2	L2	female	82	69.04
A3	133046	M2	TRPV1-Cre::ChR2	L2	female	84	68.947
A3	133046	M2	TRPV1-Cre::ChR2	L2	female	86	68.339
A3	133046	M2	TRPV1-Cre::ChR2	L2	female	88	69.05
A3	133046	M2	TRPV1-Cre::ChR2	L2	female	90	68.767
A3	133046	M2	TRPV1-Cre::ChR2	L2	female	92	68.419
A3	133046	M2	TRPV1-Cre::ChR2	L2	female	94	68.871
A3	133046	M2	TRPV1-Cre::ChR2	L2	female	96	68.356
A3	133046	M2	TRPV1-Cre::ChR2	L2	female	98	68.333
A3	133046	M2	TRPV1-Cre::ChR2	L2	female	100	69.319
A3	133046	M2	TRPV1-Cre::ChR2	L2	female	102	68.262
A3	133046	M2	TRPV1-Cre::ChR2	L2	female	104	67.653
A3	133046	M2	TRPV1-Cre::ChR2	L2	female	106	68.071
A3	133046	M2	TRPV1-Cre::ChR2	L2	female	108	68.429
A3	133046	M2	TRPV1-Cre::ChR2	L2	female	110	68.855
A3	133046	M2	TRPV1-Cre::ChR2	L2	female	112	68.085
A3	133046	M2	TRPV1-Cre::ChR2	L2	female	114	68.797
A3	133046	M2	TRPV1-Cre::ChR2	L2	female	116	68.856
A3	133046	M2	TRPV1-Cre::ChR2	L2	female	118	68.135
A3	133046	M2	TRPV1-Cre::ChR2	L2	female	120	68.867
A3	133046	M2	TRPV1-Cre::ChR2	L2	female	122	68.848
A3	133046	M2	TRPV1-Cre::ChR2	L2	female	124	69.28
A3	133046	M2	TRPV1-Cre::ChR2	L2	female	126	68.114
A3	133046	M2	TRPV1-Cre::ChR2	L2	female	128	68.011
A3	133046	M2	TRPV1-Cre::ChR2	L2	female	130	68.484
A3	133046	M2	TRPV1-Cre::ChR2	L2	female	132	68.437
A3	133046	M2	TRPV1-Cre::ChR2	L2	female	134	67.537
A3	133046	M2	TRPV1-Cre::ChR2	L2	female	136	69.004
A3	133046	M2	TRPV1-Cre::ChR2	L2	female	138	68.169
A3	133046	M2	TRPV1-Cre::ChR2	L2	female	140	68.888
A3	133046	M2	TRPV1-Cre::ChR2	L2	female	142	68.508
A3	133046	M2	TRPV1-Cre::ChR2	L2	female	144	68.625
A3	133046	M2	TRPV1-Cre::ChR2	L2	female	146	68.413
A3	133046	M2	TRPV1-Cre::ChR2	L2	female	148	68.722
A3	133046	M2	TRPV1-Cre::ChR2	L2	female	150	68.025
A3	133046	M2	TRPV1-Cre::ChR2	L2	female	152	68.545
A3	133046	M2	TRPV1-Cre::ChR2	L2	female	154	68.141
A3	133046	M2	TRPV1-Cre::ChR2	L2	female	156	67.613
A3	133046	M2	TRPV1-Cre::ChR2	L2	female	158	68.465
A3	133046	M2	TRPV1-Cre::ChR2	L2	female	160	69.035
A3	133046	M2	TRPV1-Cre::ChR2	L2	female	162	68.786
A3	133046	M2	TRPV1-Cre::ChR2	L2	female	164	68.627
A3	133046	M2	TRPV1-Cre::ChR2	L2	female	166	68.724
A3	133046	M2	TRPV1-Cre::ChR2	L2	female	168	68.185
A3	133046	M2	TRPV1-Cre::ChR2	L2	female	170	68.767
A3	133046	M2	TRPV1-Cre::ChR2	L2	female	172	68.643
A3	133046	M2	TRPV1-Cre::ChR2	L2	female	174	67.936
A3	133046	M2	TRPV1-Cre::ChR2	L2	female	176	68.347
A3	133046	M2	TRPV1-Cre::ChR2	L2	female	178	68.85
A3	133046	M2	TRPV1-Cre::ChR2	L2	female	180	68.63
A3	133046	M2	TRPV1-Cre::ChR2	L2	female	182	68.541
A3	133046	M2	TRPV1-Cre::ChR2	L2	female	184	68.118
A3	133046	M2	TRPV1-Cre::ChR2	L2	female	186	69.056
A3	133046	M2	TRPV1-Cre::ChR2	L2	female	188	67.851
A3	133046	M2	TRPV1-Cre::ChR2	L2	female	190	69.25
A3	133046	M2	TRPV1-Cre::ChR2	L2	female	192	68.726
A3	133046	M2	TRPV1-Cre::ChR2	L2	female	194	68.274
A3	133046	M2	TRPV1-Cre::ChR2	L2	female	196	68.665
A3	133046	M2	TRPV1-Cre::ChR2	L2	female	198	68.472
A3	133046	M2	TRPV1-Cre::ChR2	L2	female	200	68.692
A3	133046	M2	TRPV1-Cre::ChR2	L2	female	202	69.11
A3	133046	M2	TRPV1-Cre::ChR2	L2	female	204	68.597
A3	133046	M2	TRPV1-Cre::ChR2	L2	female	206	68.385
A3	133046	M2	TRPV1-Cre::ChR2	L2	female	208	68.393
A3	133046	M2	TRPV1-Cre::ChR2	L2	female	210	68.239
A3	133046	M2	TRPV1-Cre::ChR2	L2	female	212	68.877
A3	133046	M2	TRPV1-Cre::ChR2	L2	female	214	68.819
A3	133046	M2	TRPV1-Cre::ChR2	L2	female	216	69.145
A3	133046	M2	TRPV1-Cre::ChR2	L2	female	218	69.779
A3	133046	M2	TRPV1-Cre::ChR2	L2	female	220	68.935
A3	133046	M2	TRPV1-Cre::ChR2	L2	female	222	68.504
A3	133046	M2	TRPV1-Cre::ChR2	L2	female	224	68.54
A3	133046	M2	TRPV1-Cre::ChR2	L2	female	226	69.043
A3	133046	M2	TRPV1-Cre::ChR2	L2	female	228	69.117
A3	133046	M2	TRPV1-Cre::ChR2	L2	female	230	69.159
A3	133046	M2	TRPV1-Cre::ChR2	L2	female	232	68.93
A3	133046	M2	TRPV1-Cre::ChR2	L2	female	234	68.737
A3	133046	M2	TRPV1-Cre::ChR2	L2	female	236	68.534
A3	133046	M2	TRPV1-Cre::ChR2	L2	female	238	68.652
A3	133046	M2	TRPV1-Cre::ChR2	L2	female	240	68.612
A3	133046	M2	TRPV1-Cre::ChR2	L2	female	242	68.232
A3	133046	M2	TRPV1-Cre::ChR2	L2	female	244	68.106
A3	133046	M2	TRPV1-Cre::ChR2	L2	female	246	68.763
A3	133046	M2	TRPV1-Cre::ChR2	L2	female	248	69.19
A3	133046	M2	TRPV1-Cre::ChR2	L2	female	250	68.845
A3	133046	M2	TRPV1-Cre::ChR2	L2	female	252	69.663
A3	133046	M2	TRPV1-Cre::ChR2	L2	female	254	68.645
A3	133046	M2	TRPV1-Cre::ChR2	L2	female	256	68.944
A3	133046	M2	TRPV1-Cre::ChR2	L2	female	258	68.251
A3	133046	M2	TRPV1-Cre::ChR2	L2	female	260	68.2
A3	133046	M2	TRPV1-Cre::ChR2	L2	female	262	69.311
A3	133046	M2	TRPV1-Cre::ChR2	L2	female	264	67.631
A3	133046	M2	TRPV1-Cre::ChR2	L2	female	266	68.252
A3	133046	M2	TRPV1-Cre::ChR2	L2	female	268	68.189
A3	133046	M2	TRPV1-Cre::ChR2	L2	female	270	68.287
A3	133046	M2	TRPV1-Cre::ChR2	L2	female	272	68.64
A3	133046	M2	TRPV1-Cre::ChR2	L2	female	274	68.131
A3	133046	M2	TRPV1-Cre::ChR2	L2	female	276	67.938
A3	133046	M2	TRPV1-Cre::ChR2	L2	female	278	68.841
A3	133046	M2	TRPV1-Cre::ChR2	L2	female	280	68.8
A3	133046	M2	TRPV1-Cre::ChR2	L2	female	282	68.708
A3	133046	M2	TRPV1-Cre::ChR2	L2	female	284	68.5
A3	133046	M2	TRPV1-Cre::ChR2	L2	female	286	68.734
A3	133046	M2	TRPV1-Cre::ChR2	L2	female	288	68.79
A3	133046	M2	TRPV1-Cre::ChR2	L2	female	290	68.487
A3	133046	M2	TRPV1-Cre::ChR2	L2	female	292	68.958
A3	133046	M2	TRPV1-Cre::ChR2	L2	female	294	68.568
A3	133046	M2	TRPV1-Cre::ChR2	L2	female	296	68.229
A3	133046	M2	TRPV1-Cre::ChR2	L2	female	298	69.128
A3	133046	M2	TRPV1-Cre::ChR2	L2	female	300	69.714
A3	133046	M2	TRPV1-Cre::ChR2	L2	female	302	68.924
A3	133046	M2	TRPV1-Cre::ChR2	L2	female	304	69.166
A3	133046	M2	TRPV1-Cre::ChR2	L2	female	306	69.19
A3	133046	M2	TRPV1-Cre::ChR2	L2	female	308	69.005
A3	133046	M2	TRPV1-Cre::ChR2	L2	female	310	69.434
A3	133046	M2	TRPV1-Cre::ChR2	L2	female	312	68.734
A3	133046	M2	TRPV1-Cre::ChR2	L2	female	314	68.685
A3	133046	M2	TRPV1-Cre::ChR2	L2	female	316	69.42
A3	133046	M2	TRPV1-Cre::ChR2	L2	female	318	68.669
A3	133046	M2	TRPV1-Cre::ChR2	L2	female	320	69.838
A3	133046	M2	TRPV1-Cre::ChR2	L2	female	322	68.942
A3	133046	M2	TRPV1-Cre::ChR2	L2	female	324	68.861
A3	133046	M2	TRPV1-Cre::ChR2	L2	female	326	68.658
A3	133046	M2	TRPV1-Cre::ChR2	L2	female	328	69.226
A3	133046	M2	TRPV1-Cre::ChR2	L2	female	330	68.749
A3	133046	M2	TRPV1-Cre::ChR2	L2	female	332	69.244
A3	133046	M2	TRPV1-Cre::ChR2	L2	female	334	69.188
A3	133046	M2	TRPV1-Cre::ChR2	L2	female	336	68.307
A3	133046	M2	TRPV1-Cre::ChR2	L2	female	338	69.043
A3	133046	M2	TRPV1-Cre::ChR2	L2	female	340	68.273
A3	133046	M2	TRPV1-Cre::ChR2	L2	female	342	68.927
A3	133046	M2	TRPV1-Cre::ChR2	L2	female	344	68.682
A3	133046	M2	TRPV1-Cre::ChR2	L2	female	346	68.64
A3	133046	M2	TRPV1-Cre::ChR2	L2	female	348	68.299
A3	133046	M2	TRPV1-Cre::ChR2	L2	female	350	68.691
A3	133046	M2	TRPV1-Cre::ChR2	L2	female	352	68.384
A3	133046	M2	TRPV1-Cre::ChR2	L2	female	354	69.12
A3	133046	M2	TRPV1-Cre::ChR2	L2	female	356	68.348
A3	133046	M2	TRPV1-Cre::ChR2	L2	female	358	69.334
A3	133046	M2	TRPV1-Cre::ChR2	L2	female	360	68.535
A3	133046	M2	TRPV1-Cre::ChR2	L2	female	362	68.531
A3	133046	M2	TRPV1-Cre::ChR2	L2	female	364	68.465
A3	133046	M2	TRPV1-Cre::ChR2	L2	female	366	68.803
A3	133046	M2	TRPV1-Cre::ChR2	L2	female	368	68.711
A3	133046	M2	TRPV1-Cre::ChR2	L2	female	370	68.62
A3	133046	M2	TRPV1-Cre::ChR2	L2	female	372	68.514
A3	133046	M2	TRPV1-Cre::ChR2	L2	female	374	69.332
A3	133046	M2	TRPV1-Cre::ChR2	L2	female	376	68.204
A3	133046	M2	TRPV1-Cre::ChR2	L2	female	378	68.849
A3	133046	M2	TRPV1-Cre::ChR2	L2	female	380	67.974
A3	133046	M2	TRPV1-Cre::ChR2	L2	female	382	68.492
A3	133046	M2	TRPV1-Cre::ChR2	L2	female	384	69.003
A3	133046	M2	TRPV1-Cre::ChR2	L2	female	386	69.19
A3	133046	M2	TRPV1-Cre::ChR2	L2	female	388	68.969
A3	133046	M2	TRPV1-Cre::ChR2	L2	female	390	68.221
A3	133046	M2	TRPV1-Cre::ChR2	L2	female	392	68.35
A3	133046	M2	TRPV1-Cre::ChR2	L2	female	394	68.357
A3	133046	M2	TRPV1-Cre::ChR2	L2	female	396	68.338
A3	133046	M2	TRPV1-Cre::ChR2	L2	female	398	68.234
A3	133046	M2	TRPV1-Cre::ChR2	L2	female	400	67.721
A3	133046	M2	TRPV1-Cre::ChR2	L2	female	402	68.196
A3	133046	M2	TRPV1-Cre::ChR2	L2	female	404	68.592
A3	133046	M2	TRPV1-Cre::ChR2	L2	female	406	68.728
A3	133046	M2	TRPV1-Cre::ChR2	L2	female	408	68.738
A3	133046	M2	TRPV1-Cre::ChR2	L2	female	410	68.296
A3	133046	M2	TRPV1-Cre::ChR2	L2	female	412	68.643
A3	133046	M2	TRPV1-Cre::ChR2	L2	female	414	68.224
A3	133046	M2	TRPV1-Cre::ChR2	L2	female	416	67.57
A3	133046	M2	TRPV1-Cre::ChR2	L2	female	418	68.178
A3	133046	M2	TRPV1-Cre::ChR2	L2	female	420	68.205
A3	133046	M2	TRPV1-Cre::ChR2	L2	female	422	68.168
A3	133046	M2	TRPV1-Cre::ChR2	L2	female	424	68.536
A3	133046	M2	TRPV1-Cre::ChR2	L2	female	426	68.835
A3	133046	M2	TRPV1-Cre::ChR2	L2	female	428	67.996
A3	133046	M2	TRPV1-Cre::ChR2	L2	female	430	68.776
A3	133046	M2	TRPV1-Cre::ChR2	L2	female	432	69.297
A3	133046	M2	TRPV1-Cre::ChR2	L2	female	434	68.346
A3	133046	M2	TRPV1-Cre::ChR2	L2	female	436	68.943
A3	133046	M2	TRPV1-Cre::ChR2	L2	female	438	68.446
A3	133046	M2	TRPV1-Cre::ChR2	L2	female	440	68.702
A3	133046	M2	TRPV1-Cre::ChR2	L2	female	442	69.734
A3	133046	M2	TRPV1-Cre::ChR2	L2	female	444	68.482
A3	133046	M2	TRPV1-Cre::ChR2	L2	female	446	68.385
A3	133046	M2	TRPV1-Cre::ChR2	L2	female	448	69.035
A3	133046	M2	TRPV1-Cre::ChR2	L2	female	450	68.467
A3	133046	M2	TRPV1-Cre::ChR2	L2	female	452	68.612
A3	133046	M2	TRPV1-Cre::ChR2	L2	female	454	68.496
A3	133046	M2	TRPV1-Cre::ChR2	L2	female	456	68.688
A3	133046	M2	TRPV1-Cre::ChR2	L2	female	458	69.216
A3	133046	M2	TRPV1-Cre::ChR2	L2	female	460	69.318
A3	133046	M2	TRPV1-Cre::ChR2	L2	female	462	68.694
A3	133046	M2	TRPV1-Cre::ChR2	L2	female	464	68.9
A3	133046	M2	TRPV1-Cre::ChR2	L2	female	466	68.726
A3	133046	M2	TRPV1-Cre::ChR2	L2	female	468	68.614
A3	133046	M2	TRPV1-Cre::ChR2	L2	female	470	68.153
A3	133046	M2	TRPV1-Cre::ChR2	L2	female	472	67.973
A3	133046	M2	TRPV1-Cre::ChR2	L2	female	474	68.643
A3	133046	M2	TRPV1-Cre::ChR2	L2	female	476	68.423
A3	133046	M2	TRPV1-Cre::ChR2	L2	female	478	68.701
A3	133046	M2	TRPV1-Cre::ChR2	L2	female	480	68.529
A3	133046	M2	TRPV1-Cre::ChR2	L2	female	482	68.985
A3	133046	M2	TRPV1-Cre::ChR2	L2	female	484	69.405
A3	133046	M2	TRPV1-Cre::ChR2	L2	female	486	69.174
A3	133046	M2	TRPV1-Cre::ChR2	L2	female	488	68.955
A3	133046	M2	TRPV1-Cre::ChR2	L2	female	490	68.635
A3	133046	M2	TRPV1-Cre::ChR2	L2	female	492	68.551
A3	133046	M2	TRPV1-Cre::ChR2	L2	female	494	68.566
A3	133046	M2	TRPV1-Cre::ChR2	L2	female	496	68.5
A3	133046	M2	TRPV1-Cre::ChR2	L2	female	498	68.808
A3	133046	M2	TRPV1-Cre::ChR2	L2	female	500	67.85
A3	133046	M2	TRPV1-Cre::ChR2	L2	female	502	68.736
A3	133046	M2	TRPV1-Cre::ChR2	L2	female	504	68.186
A3	133046	M2	TRPV1-Cre::ChR2	L2	female	506	68.617
A3	133046	M2	TRPV1-Cre::ChR2	L2	female	508	68.688
A3	133046	M2	TRPV1-Cre::ChR2	L2	female	510	69.19
A3	133046	M2	TRPV1-Cre::ChR2	L2	female	512	68.987
A3	133046	M2	TRPV1-Cre::ChR2	L2	female	514	68.869
A3	133046	M2	TRPV1-Cre::ChR2	L2	female	516	69.182
A3	133046	M2	TRPV1-Cre::ChR2	L2	female	518	68.48
A3	133046	M2	TRPV1-Cre::ChR2	L2	female	520	69.159
A3	133046	M2	TRPV1-Cre::ChR2	L2	female	522	67.744
A3	133046	M2	TRPV1-Cre::ChR2	L2	female	524	68.73
A3	133046	M2	TRPV1-Cre::ChR2	L2	female	526	68.373
A3	133046	M2	TRPV1-Cre::ChR2	L2	female	528	68.763
A3	133046	M2	TRPV1-Cre::ChR2	L2	female	530	68.335
A3	133046	M2	TRPV1-Cre::ChR2	L2	female	532	68.339
A3	133046	M2	TRPV1-Cre::ChR2	L2	female	534	68.734
A3	133046	M2	TRPV1-Cre::ChR2	L2	female	536	68.793
A3	133046	M2	TRPV1-Cre::ChR2	L2	female	538	68.728
A3	133046	M2	TRPV1-Cre::ChR2	L2	female	540	69.14
A3	133046	M2	TRPV1-Cre::ChR2	L2	female	542	69.281
A3	133046	M2	TRPV1-Cre::ChR2	L2	female	544	68.933
A3	133046	M2	TRPV1-Cre::ChR2	L2	female	546	68.421
A3	133046	M2	TRPV1-Cre::ChR2	L2	female	548	68.767
A3	133046	M2	TRPV1-Cre::ChR2	L2	female	550	68.788
A3	133046	M2	TRPV1-Cre::ChR2	L2	female	552	68.796
A3	133046	M2	TRPV1-Cre::ChR2	L2	female	554	69.023
A3	133046	M2	TRPV1-Cre::ChR2	L2	female	556	68.611
A3	133046	M2	TRPV1-Cre::ChR2	L2	female	558	68.121
A3	133046	M2	TRPV1-Cre::ChR2	L2	female	560	68.764
A3	133046	M2	TRPV1-Cre::ChR2	L2	female	562	69.103
A3	133046	M2	TRPV1-Cre::ChR2	L2	female	564	68.338
A3	133046	M2	TRPV1-Cre::ChR2	L2	female	566	68.734
A3	133046	M2	TRPV1-Cre::ChR2	L2	female	568	68.778
A3	133046	M2	TRPV1-Cre::ChR2	L2	female	570	69.071
A3	133046	M2	TRPV1-Cre::ChR2	L2	female	572	68.708
A3	133046	M2	TRPV1-Cre::ChR2	L2	female	574	68.513
A3	133046	M2	TRPV1-Cre::ChR2	L2	female	576	69.043
A3	133046	M2	TRPV1-Cre::ChR2	L2	female	578	69.152
A3	133046	M2	TRPV1-Cre::ChR2	L2	female	580	69.324
A3	133046	M2	TRPV1-Cre::ChR2	L2	female	582	68.236
A3	133046	M2	TRPV1-Cre::ChR2	L2	female	584	68.76
A3	133046	M2	TRPV1-Cre::ChR2	L2	female	586	68.469
A3	133046	M2	TRPV1-Cre::ChR2	L2	female	588	68.482
A3	133046	M2	TRPV1-Cre::ChR2	L2	female	590	68.758
A3	133046	M2	TRPV1-Cre::ChR2	L2	female	592	69.309
A3	133046	M2	TRPV1-Cre::ChR2	L2	female	594	68.804
A3	133046	M2	TRPV1-Cre::ChR2	L2	female	596	68.934
A3	133046	M2	TRPV1-Cre::ChR2	L2	female	598	68.589
A3	133046	M2	TRPV1-Cre::ChR2	L2	female	600	69.395
A3	133046	M2	TRPV1-Cre::ChR2	L2	female	602	68.613
A3	133046	M2	TRPV1-Cre::ChR2	L2	female	604	69.322
A3	133046	M2	TRPV1-Cre::ChR2	L2	female	606	68.694
A3	133046	M2	TRPV1-Cre::ChR2	L2	female	608	69.405
A3	133046	M2	TRPV1-Cre::ChR2	L2	female	610	68.872
A3	133046	M2	TRPV1-Cre::ChR2	L2	female	612	69.535
A3	133046	M2	TRPV1-Cre::ChR2	L2	female	614	68.103
A3	133046	M2	TRPV1-Cre::ChR2	L2	female	616	68.595
A3	133046	M2	TRPV1-Cre::ChR2	L2	female	618	69.237
A3	133046	M2	TRPV1-Cre::ChR2	L2	female	620	69.238
A3	133046	M2	TRPV1-Cre::ChR2	L2	female	622	69.363
A3	133046	M2	TRPV1-Cre::ChR2	L2	female	624	68.502
A3	133046	M2	TRPV1-Cre::ChR2	L2	female	626	69.039
A3	133046	M2	TRPV1-Cre::ChR2	L2	female	628	68.045
A3	133046	M2	TRPV1-Cre::ChR2	L2	female	630	68.753
A3	133046	M2	TRPV1-Cre::ChR2	L2	female	632	68.232
A3	133046	M2	TRPV1-Cre::ChR2	L2	female	634	68.512
A3	133046	M2	TRPV1-Cre::ChR2	L2	female	636	68.391
A3	133046	M2	TRPV1-Cre::ChR2	L2	female	638	68.484
A3	133046	M2	TRPV1-Cre::ChR2	L2	female	640	68.397
A3	133046	M2	TRPV1-Cre::ChR2	L2	female	642	68.347
A3	133046	M2	TRPV1-Cre::ChR2	L2	female	644	68.24
A3	133046	M2	TRPV1-Cre::ChR2	L2	female	646	68.681
A3	133046	M2	TRPV1-Cre::ChR2	L2	female	648	68.798
A3	133046	M2	TRPV1-Cre::ChR2	L2	female	650	68.51
A3	133046	M2	TRPV1-Cre::ChR2	L2	female	652	68.107
A3	133046	M2	TRPV1-Cre::ChR2	L2	female	654	68.52
A3	133046	M2	TRPV1-Cre::ChR2	L2	female	656	68.374
A3	133046	M2	TRPV1-Cre::ChR2	L2	female	658	68.661
A3	133046	M2	TRPV1-Cre::ChR2	L2	female	660	68.972
A3	133046	M2	TRPV1-Cre::ChR2	L2	female	662	68.49
A3	133046	M2	TRPV1-Cre::ChR2	L2	female	664	68.546
A3	133046	M2	TRPV1-Cre::ChR2	L2	female	666	68.773
A3	133046	M2	TRPV1-Cre::ChR2	L2	female	668	68.099
A3	133046	M2	TRPV1-Cre::ChR2	L2	female	670	68.429
A3	133046	M2	TRPV1-Cre::ChR2	L2	female	672	68.667
A3	133046	M2	TRPV1-Cre::ChR2	L2	female	674	69.043
A3	133046	M2	TRPV1-Cre::ChR2	L2	female	676	68.557
A3	133046	M2	TRPV1-Cre::ChR2	L2	female	678	68.722
A3	133046	M2	TRPV1-Cre::ChR2	L2	female	680	69.033
A3	133046	M2	TRPV1-Cre::ChR2	L2	female	682	68.733
A3	133046	M2	TRPV1-Cre::ChR2	L2	female	684	68.591
A3	133046	M2	TRPV1-Cre::ChR2	L2	female	686	68.939
A3	133046	M2	TRPV1-Cre::ChR2	L2	female	688	68.954
A3	133046	M2	TRPV1-Cre::ChR2	L2	female	690	69.059
A3	133046	M2	TRPV1-Cre::ChR2	L2	female	692	68.226
A3	133046	M2	TRPV1-Cre::ChR2	L2	female	694	68.629
A3	133046	M2	TRPV1-Cre::ChR2	L2	female	696	68.472
A3	133046	M2	TRPV1-Cre::ChR2	L2	female	698	68.835
A3	133046	M2	TRPV1-Cre::ChR2	L2	female	700	69.171
A3	133046	M2	TRPV1-Cre::ChR2	L2	female	702	68.659
A3	133046	M2	TRPV1-Cre::ChR2	L2	female	704	68.609
A3	133046	M2	TRPV1-Cre::ChR2	L2	female	706	68.619
A3	133046	M2	TRPV1-Cre::ChR2	L2	female	708	68.239
A3	133046	M2	TRPV1-Cre::ChR2	L2	female	710	68.925
A3	133046	M2	TRPV1-Cre::ChR2	L2	female	712	68.637
A3	133046	M2	TRPV1-Cre::ChR2	L2	female	714	68.376
A3	133046	M2	TRPV1-Cre::ChR2	L2	female	716	69.177
A3	133046	M2	TRPV1-Cre::ChR2	L2	female	718	68.424
A3	133046	M2	TRPV1-Cre::ChR2	L2	female	720	68.273
A3	133046	M2	TRPV1-Cre::ChR2	L2	female	722	68.967
A3	133046	M2	TRPV1-Cre::ChR2	L2	female	724	68.953
A3	133046	M2	TRPV1-Cre::ChR2	L2	female	726	68.505
A3	133046	M2	TRPV1-Cre::ChR2	L2	female	728	68.475
A3	133046	M2	TRPV1-Cre::ChR2	L2	female	730	68.919
A3	133046	M2	TRPV1-Cre::ChR2	L2	female	732	69.572
A3	133046	M2	TRPV1-Cre::ChR2	L2	female	734	68.568
A3	133046	M2	TRPV1-Cre::ChR2	L2	female	736	69.102
A3	133046	M2	TRPV1-Cre::ChR2	L2	female	738	69.978
A3	133046	M2	TRPV1-Cre::ChR2	L2	female	740	68.809
A3	133046	M2	TRPV1-Cre::ChR2	L2	female	742	69.573
A3	133046	M2	TRPV1-Cre::ChR2	L2	female	744	68.833
A3	133046	M2	TRPV1-Cre::ChR2	L2	female	746	68.676
A3	133046	M2	TRPV1-Cre::ChR2	L2	female	748	68.879
A3	133046	M2	TRPV1-Cre::ChR2	L2	female	750	69.626
A3	133046	M2	TRPV1-Cre::ChR2	L2	female	752	69.421
A3	133046	M2	TRPV1-Cre::ChR2	L2	female	754	69.216
A3	133046	M2	TRPV1-Cre::ChR2	L2	female	756	69.24
A3	133046	M2	TRPV1-Cre::ChR2	L2	female	758	68.866
A3	133046	M2	TRPV1-Cre::ChR2	L2	female	760	69.702
A3	133046	M2	TRPV1-Cre::ChR2	L2	female	762	68.611
A3	133046	M2	TRPV1-Cre::ChR2	L2	female	764	69.063
A3	133046	M2	TRPV1-Cre::ChR2	L2	female	766	69.378
A3	133046	M2	TRPV1-Cre::ChR2	L2	female	768	68.453
A3	133046	M2	TRPV1-Cre::ChR2	L2	female	770	69.358
A3	133046	M2	TRPV1-Cre::ChR2	L2	female	772	68.558
A3	133046	M2	TRPV1-Cre::ChR2	L2	female	774	68.611
A3	133046	M2	TRPV1-Cre::ChR2	L2	female	776	68.099
A3	133046	M2	TRPV1-Cre::ChR2	L2	female	778	68.864
A3	133046	M2	TRPV1-Cre::ChR2	L2	female	780	68.175
A3	133046	M2	TRPV1-Cre::ChR2	L2	female	782	68.763
A3	133046	M2	TRPV1-Cre::ChR2	L2	female	784	68.671
A3	133046	M2	TRPV1-Cre::ChR2	L2	female	786	68.653
A3	133046	M2	TRPV1-Cre::ChR2	L2	female	788	68.495
A3	133046	M2	TRPV1-Cre::ChR2	L2	female	790	68.881
A3	133046	M2	TRPV1-Cre::ChR2	L2	female	792	69.201
A3	133046	M2	TRPV1-Cre::ChR2	L2	female	794	68.704
A3	133046	M2	TRPV1-Cre::ChR2	L2	female	796	69.06
A3	133046	M2	TRPV1-Cre::ChR2	L2	female	798	68.828
A3	133046	M2	TRPV1-Cre::ChR2	L2	female	800	68.88
A3	133046	M2	TRPV1-Cre::ChR2	L2	female	802	69.422
A3	133046	M2	TRPV1-Cre::ChR2	L2	female	804	68.645
A3	133046	M2	TRPV1-Cre::ChR2	L2	female	806	69.114
A3	133046	M2	TRPV1-Cre::ChR2	L2	female	808	69.276
A3	133046	M2	TRPV1-Cre::ChR2	L2	female	810	69.019
A3	133046	M2	TRPV1-Cre::ChR2	L2	female	812	69.104
A3	133046	M2	TRPV1-Cre::ChR2	L2	female	814	68.382
A3	133046	M2	TRPV1-Cre::ChR2	L2	female	816	68.905
A3	133046	M2	TRPV1-Cre::ChR2	L2	female	818	69.182
A3	133046	M2	TRPV1-Cre::ChR2	L2	female	820	68.855
A3	133046	M2	TRPV1-Cre::ChR2	L2	female	822	68.824
A3	133046	M2	TRPV1-Cre::ChR2	L2	female	824	68.746
A3	133046	M2	TRPV1-Cre::ChR2	L2	female	826	68.79
A3	133046	M2	TRPV1-Cre::ChR2	L2	female	828	68.487
A3	133046	M2	TRPV1-Cre::ChR2	L2	female	830	68.369
A3	133046	M2	TRPV1-Cre::ChR2	L2	female	832	69.314
A3	133046	M2	TRPV1-Cre::ChR2	L2	female	834	69.346
A3	133046	M2	TRPV1-Cre::ChR2	L2	female	836	69.18
A3	133046	M2	TRPV1-Cre::ChR2	L2	female	838	68.705
A3	133046	M2	TRPV1-Cre::ChR2	L2	female	840	68.632
A3	133046	M2	TRPV1-Cre::ChR2	L2	female	842	68.569
A3	133046	M2	TRPV1-Cre::ChR2	L2	female	844	68.375
A3	133046	M2	TRPV1-Cre::ChR2	L2	female	846	68.455
A3	133046	M2	TRPV1-Cre::ChR2	L2	female	848	69.226
A3	133046	M2	TRPV1-Cre::ChR2	L2	female	850	68.92
A3	133046	M2	TRPV1-Cre::ChR2	L2	female	852	69.173
A3	133046	M2	TRPV1-Cre::ChR2	L2	female	854	68.651
A3	133046	M2	TRPV1-Cre::ChR2	L2	female	856	69.049
A3	133046	M2	TRPV1-Cre::ChR2	L2	female	858	69.055
A3	133046	M2	TRPV1-Cre::ChR2	L2	female	860	69.542
A3	133046	M2	TRPV1-Cre::ChR2	L2	female	862	68.959
A3	133046	M2	TRPV1-Cre::ChR2	L2	female	864	68.917
A3	133046	M2	TRPV1-Cre::ChR2	L2	female	866	69.287
A3	133046	M2	TRPV1-Cre::ChR2	L2	female	868	68.963
A3	133046	M2	TRPV1-Cre::ChR2	L2	female	870	68.875
A3	133046	M2	TRPV1-Cre::ChR2	L2	female	872	68.642
A3	133046	M2	TRPV1-Cre::ChR2	L2	female	874	69.501
A3	133046	M2	TRPV1-Cre::ChR2	L2	female	876	68.903
A3	133046	M2	TRPV1-Cre::ChR2	L2	female	878	69.017
A3	133046	M2	TRPV1-Cre::ChR2	L2	female	880	68.971
A3	133046	M2	TRPV1-Cre::ChR2	L2	female	882	69.112
A3	133046	M2	TRPV1-Cre::ChR2	L2	female	884	68.884
A3	133046	M2	TRPV1-Cre::ChR2	L2	female	886	68.617
A3	133046	M2	TRPV1-Cre::ChR2	L2	female	888	68.144
A3	133046	M2	TRPV1-Cre::ChR2	L2	female	890	68.964
A3	133046	M2	TRPV1-Cre::ChR2	L2	female	892	69.123
A3	133046	M2	TRPV1-Cre::ChR2	L2	female	894	68.668
A3	133046	M2	TRPV1-Cre::ChR2	L2	female	896	68.764
A3	133046	M2	TRPV1-Cre::ChR2	L2	female	898	69.095
A3	133046	M2	TRPV1-Cre::ChR2	L2	female	900	69.433
A3	133046	M2	TRPV1-Cre::ChR2	L2	female	902	68.408
A3	133046	M2	TRPV1-Cre::ChR2	L2	female	904	69.127
A3	133046	M2	TRPV1-Cre::ChR2	L2	female	906	69.096
A3	133046	M2	TRPV1-Cre::ChR2	L2	female	908	69.094
A3	133046	M2	TRPV1-Cre::ChR2	L2	female	910	68.568
A3	133046	M2	TRPV1-Cre::ChR2	L2	female	912	69.428
A3	133046	M2	TRPV1-Cre::ChR2	L2	female	914	69.003
A3	133046	M2	TRPV1-Cre::ChR2	L2	female	916	69.051
A3	133046	M2	TRPV1-Cre::ChR2	L2	female	918	69.289
A3	133046	M2	TRPV1-Cre::ChR2	L2	female	920	69.013
A3	133046	M2	TRPV1-Cre::ChR2	L2	female	922	68.986
A3	133046	M2	TRPV1-Cre::ChR2	L2	female	924	69.104
A3	133046	M2	TRPV1-Cre::ChR2	L2	female	926	68.527
A3	133046	M2	TRPV1-Cre::ChR2	L2	female	928	69.09
A3	133046	M2	TRPV1-Cre::ChR2	L2	female	930	68.83
A3	133046	M2	TRPV1-Cre::ChR2	L2	female	932	68.777
A3	133046	M2	TRPV1-Cre::ChR2	L2	female	934	69.323
A3	133046	M2	TRPV1-Cre::ChR2	L2	female	936	68.655
A3	133046	M2	TRPV1-Cre::ChR2	L2	female	938	68.666
A3	133046	M2	TRPV1-Cre::ChR2	L2	female	940	68.828
A3	133046	M2	TRPV1-Cre::ChR2	L2	female	942	69.344
A3	133046	M2	TRPV1-Cre::ChR2	L2	female	944	69.122
A3	133046	M2	TRPV1-Cre::ChR2	L2	female	946	69.035
A3	133046	M2	TRPV1-Cre::ChR2	L2	female	948	69.181
A3	133046	M2	TRPV1-Cre::ChR2	L2	female	950	68.367
A3	133046	M2	TRPV1-Cre::ChR2	L2	female	952	69.369
A3	133046	M2	TRPV1-Cre::ChR2	L2	female	954	69.2
A3	133046	M2	TRPV1-Cre::ChR2	L2	female	956	68.847
A3	133046	M2	TRPV1-Cre::ChR2	L2	female	958	68.379
A3	133046	M2	TRPV1-Cre::ChR2	L2	female	960	69.286
A3	133046	M2	TRPV1-Cre::ChR2	L2	female	962	68.35
A3	133046	M2	TRPV1-Cre::ChR2	L2	female	964	68.222
A3	133046	M2	TRPV1-Cre::ChR2	L2	female	966	68.644
A3	133046	M2	TRPV1-Cre::ChR2	L2	female	968	68.704
A3	133046	M2	TRPV1-Cre::ChR2	L2	female	970	69.058
A3	133046	M2	TRPV1-Cre::ChR2	L2	female	972	68.516
A3	133046	M2	TRPV1-Cre::ChR2	L2	female	974	68.674
A3	133046	M2	TRPV1-Cre::ChR2	L2	female	976	68.585
A3	133046	M2	TRPV1-Cre::ChR2	L2	female	978	69.042
A3	133046	M2	TRPV1-Cre::ChR2	L2	female	980	68.761
A3	133046	M2	TRPV1-Cre::ChR2	L2	female	982	67.614
A3	133046	M2	TRPV1-Cre::ChR2	L2	female	984	68.333
A3	133046	M2	TRPV1-Cre::ChR2	L2	female	986	68.95
A3	133046	M2	TRPV1-Cre::ChR2	L2	female	988	68.523
A3	133046	M2	TRPV1-Cre::ChR2	L2	female	990	69.55
A3	133046	M2	TRPV1-Cre::ChR2	L2	female	992	68.44
A3	133046	M2	TRPV1-Cre::ChR2	L2	female	994	68.32
A3	133046	M2	TRPV1-Cre::ChR2	L2	female	996	68.003
A3	133046	M2	TRPV1-Cre::ChR2	L2	female	998	68.627
A3	133335	M2	TRPV1-Cre::ChR2	L3	female	-500	66.671
A3	133335	M2	TRPV1-Cre::ChR2	L3	female	-498	66.191
A3	133335	M2	TRPV1-Cre::ChR2	L3	female	-496	65.934
A3	133335	M2	TRPV1-Cre::ChR2	L3	female	-494	66.453
A3	133335	M2	TRPV1-Cre::ChR2	L3	female	-492	66.313
A3	133335	M2	TRPV1-Cre::ChR2	L3	female	-490	65.778
A3	133335	M2	TRPV1-Cre::ChR2	L3	female	-488	65.979
A3	133335	M2	TRPV1-Cre::ChR2	L3	female	-486	66.066
A3	133335	M2	TRPV1-Cre::ChR2	L3	female	-484	65.832
A3	133335	M2	TRPV1-Cre::ChR2	L3	female	-482	66.338
A3	133335	M2	TRPV1-Cre::ChR2	L3	female	-480	65.547
A3	133335	M2	TRPV1-Cre::ChR2	L3	female	-478	66.443
A3	133335	M2	TRPV1-Cre::ChR2	L3	female	-476	65.56
A3	133335	M2	TRPV1-Cre::ChR2	L3	female	-474	66.161
A3	133335	M2	TRPV1-Cre::ChR2	L3	female	-472	66.024
A3	133335	M2	TRPV1-Cre::ChR2	L3	female	-470	66.517
A3	133335	M2	TRPV1-Cre::ChR2	L3	female	-468	66.552
A3	133335	M2	TRPV1-Cre::ChR2	L3	female	-466	66.75
A3	133335	M2	TRPV1-Cre::ChR2	L3	female	-464	66.45
A3	133335	M2	TRPV1-Cre::ChR2	L3	female	-462	66.196
A3	133335	M2	TRPV1-Cre::ChR2	L3	female	-460	66.467
A3	133335	M2	TRPV1-Cre::ChR2	L3	female	-458	66.031
A3	133335	M2	TRPV1-Cre::ChR2	L3	female	-456	66.186
A3	133335	M2	TRPV1-Cre::ChR2	L3	female	-454	65.861
A3	133335	M2	TRPV1-Cre::ChR2	L3	female	-452	65.902
A3	133335	M2	TRPV1-Cre::ChR2	L3	female	-450	66.337
A3	133335	M2	TRPV1-Cre::ChR2	L3	female	-448	65.866
A3	133335	M2	TRPV1-Cre::ChR2	L3	female	-446	66.45
A3	133335	M2	TRPV1-Cre::ChR2	L3	female	-444	66.924
A3	133335	M2	TRPV1-Cre::ChR2	L3	female	-442	67.095
A3	133335	M2	TRPV1-Cre::ChR2	L3	female	-440	66.483
A3	133335	M2	TRPV1-Cre::ChR2	L3	female	-438	66.616
A3	133335	M2	TRPV1-Cre::ChR2	L3	female	-436	66.533
A3	133335	M2	TRPV1-Cre::ChR2	L3	female	-434	66.475
A3	133335	M2	TRPV1-Cre::ChR2	L3	female	-432	66.478
A3	133335	M2	TRPV1-Cre::ChR2	L3	female	-430	66.649
A3	133335	M2	TRPV1-Cre::ChR2	L3	female	-428	66.567
A3	133335	M2	TRPV1-Cre::ChR2	L3	female	-426	66.356
A3	133335	M2	TRPV1-Cre::ChR2	L3	female	-424	66.09
A3	133335	M2	TRPV1-Cre::ChR2	L3	female	-422	66.024
A3	133335	M2	TRPV1-Cre::ChR2	L3	female	-420	66.066
A3	133335	M2	TRPV1-Cre::ChR2	L3	female	-418	66.495
A3	133335	M2	TRPV1-Cre::ChR2	L3	female	-416	66.043
A3	133335	M2	TRPV1-Cre::ChR2	L3	female	-414	66.201
A3	133335	M2	TRPV1-Cre::ChR2	L3	female	-412	66.728
A3	133335	M2	TRPV1-Cre::ChR2	L3	female	-410	66.72
A3	133335	M2	TRPV1-Cre::ChR2	L3	female	-408	66.613
A3	133335	M2	TRPV1-Cre::ChR2	L3	female	-406	66.467
A3	133335	M2	TRPV1-Cre::ChR2	L3	female	-404	66.058
A3	133335	M2	TRPV1-Cre::ChR2	L3	female	-402	65.618
A3	133335	M2	TRPV1-Cre::ChR2	L3	female	-400	65.883
A3	133335	M2	TRPV1-Cre::ChR2	L3	female	-398	66.127
A3	133335	M2	TRPV1-Cre::ChR2	L3	female	-396	65.897
A3	133335	M2	TRPV1-Cre::ChR2	L3	female	-394	66.066
A3	133335	M2	TRPV1-Cre::ChR2	L3	female	-392	65.622
A3	133335	M2	TRPV1-Cre::ChR2	L3	female	-390	65.979
A3	133335	M2	TRPV1-Cre::ChR2	L3	female	-388	66.244
A3	133335	M2	TRPV1-Cre::ChR2	L3	female	-386	66.424
A3	133335	M2	TRPV1-Cre::ChR2	L3	female	-384	66.531
A3	133335	M2	TRPV1-Cre::ChR2	L3	female	-382	66.277
A3	133335	M2	TRPV1-Cre::ChR2	L3	female	-380	66.082
A3	133335	M2	TRPV1-Cre::ChR2	L3	female	-378	66.379
A3	133335	M2	TRPV1-Cre::ChR2	L3	female	-376	65.782
A3	133335	M2	TRPV1-Cre::ChR2	L3	female	-374	66.04
A3	133335	M2	TRPV1-Cre::ChR2	L3	female	-372	66.169
A3	133335	M2	TRPV1-Cre::ChR2	L3	female	-370	66.087
A3	133335	M2	TRPV1-Cre::ChR2	L3	female	-368	66.512
A3	133335	M2	TRPV1-Cre::ChR2	L3	female	-366	65.872
A3	133335	M2	TRPV1-Cre::ChR2	L3	female	-364	66.832
A3	133335	M2	TRPV1-Cre::ChR2	L3	female	-362	66.483
A3	133335	M2	TRPV1-Cre::ChR2	L3	female	-360	66.161
A3	133335	M2	TRPV1-Cre::ChR2	L3	female	-358	66.918
A3	133335	M2	TRPV1-Cre::ChR2	L3	female	-356	66.734
A3	133335	M2	TRPV1-Cre::ChR2	L3	female	-354	66.109
A3	133335	M2	TRPV1-Cre::ChR2	L3	female	-352	66.35
A3	133335	M2	TRPV1-Cre::ChR2	L3	female	-350	66.216
A3	133335	M2	TRPV1-Cre::ChR2	L3	female	-348	66.477
A3	133335	M2	TRPV1-Cre::ChR2	L3	female	-346	65.162
A3	133335	M2	TRPV1-Cre::ChR2	L3	female	-344	66.409
A3	133335	M2	TRPV1-Cre::ChR2	L3	female	-342	66.146
A3	133335	M2	TRPV1-Cre::ChR2	L3	female	-340	65.962
A3	133335	M2	TRPV1-Cre::ChR2	L3	female	-338	65.575
A3	133335	M2	TRPV1-Cre::ChR2	L3	female	-336	66.508
A3	133335	M2	TRPV1-Cre::ChR2	L3	female	-334	66.744
A3	133335	M2	TRPV1-Cre::ChR2	L3	female	-332	66.024
A3	133335	M2	TRPV1-Cre::ChR2	L3	female	-330	66.669
A3	133335	M2	TRPV1-Cre::ChR2	L3	female	-328	66.716
A3	133335	M2	TRPV1-Cre::ChR2	L3	female	-326	66.383
A3	133335	M2	TRPV1-Cre::ChR2	L3	female	-324	66.593
A3	133335	M2	TRPV1-Cre::ChR2	L3	female	-322	66.743
A3	133335	M2	TRPV1-Cre::ChR2	L3	female	-320	66.014
A3	133335	M2	TRPV1-Cre::ChR2	L3	female	-318	66.002
A3	133335	M2	TRPV1-Cre::ChR2	L3	female	-316	66.514
A3	133335	M2	TRPV1-Cre::ChR2	L3	female	-314	66.025
A3	133335	M2	TRPV1-Cre::ChR2	L3	female	-312	65.988
A3	133335	M2	TRPV1-Cre::ChR2	L3	female	-310	66.547
A3	133335	M2	TRPV1-Cre::ChR2	L3	female	-308	65.721
A3	133335	M2	TRPV1-Cre::ChR2	L3	female	-306	65.482
A3	133335	M2	TRPV1-Cre::ChR2	L3	female	-304	65.855
A3	133335	M2	TRPV1-Cre::ChR2	L3	female	-302	66.472
A3	133335	M2	TRPV1-Cre::ChR2	L3	female	-300	65.873
A3	133335	M2	TRPV1-Cre::ChR2	L3	female	-298	66.458
A3	133335	M2	TRPV1-Cre::ChR2	L3	female	-296	64.845
A3	133335	M2	TRPV1-Cre::ChR2	L3	female	-294	65.732
A3	133335	M2	TRPV1-Cre::ChR2	L3	female	-292	65.645
A3	133335	M2	TRPV1-Cre::ChR2	L3	female	-290	66.312
A3	133335	M2	TRPV1-Cre::ChR2	L3	female	-288	65.928
A3	133335	M2	TRPV1-Cre::ChR2	L3	female	-286	66.216
A3	133335	M2	TRPV1-Cre::ChR2	L3	female	-284	65.78
A3	133335	M2	TRPV1-Cre::ChR2	L3	female	-282	66.765
A3	133335	M2	TRPV1-Cre::ChR2	L3	female	-280	66.258
A3	133335	M2	TRPV1-Cre::ChR2	L3	female	-278	66.08
A3	133335	M2	TRPV1-Cre::ChR2	L3	female	-276	65.664
A3	133335	M2	TRPV1-Cre::ChR2	L3	female	-274	65.332
A3	133335	M2	TRPV1-Cre::ChR2	L3	female	-272	65.859
A3	133335	M2	TRPV1-Cre::ChR2	L3	female	-270	65.463
A3	133335	M2	TRPV1-Cre::ChR2	L3	female	-268	66.697
A3	133335	M2	TRPV1-Cre::ChR2	L3	female	-266	65.521
A3	133335	M2	TRPV1-Cre::ChR2	L3	female	-264	66.097
A3	133335	M2	TRPV1-Cre::ChR2	L3	female	-262	67.238
A3	133335	M2	TRPV1-Cre::ChR2	L3	female	-260	65.865
A3	133335	M2	TRPV1-Cre::ChR2	L3	female	-258	66.069
A3	133335	M2	TRPV1-Cre::ChR2	L3	female	-256	66.715
A3	133335	M2	TRPV1-Cre::ChR2	L3	female	-254	66.485
A3	133335	M2	TRPV1-Cre::ChR2	L3	female	-252	66.219
A3	133335	M2	TRPV1-Cre::ChR2	L3	female	-250	66.015
A3	133335	M2	TRPV1-Cre::ChR2	L3	female	-248	66.076
A3	133335	M2	TRPV1-Cre::ChR2	L3	female	-246	66.496
A3	133335	M2	TRPV1-Cre::ChR2	L3	female	-244	65.772
A3	133335	M2	TRPV1-Cre::ChR2	L3	female	-242	66.197
A3	133335	M2	TRPV1-Cre::ChR2	L3	female	-240	66.575
A3	133335	M2	TRPV1-Cre::ChR2	L3	female	-238	65.716
A3	133335	M2	TRPV1-Cre::ChR2	L3	female	-236	65.884
A3	133335	M2	TRPV1-Cre::ChR2	L3	female	-234	66.392
A3	133335	M2	TRPV1-Cre::ChR2	L3	female	-232	65.929
A3	133335	M2	TRPV1-Cre::ChR2	L3	female	-230	66.577
A3	133335	M2	TRPV1-Cre::ChR2	L3	female	-228	66.219
A3	133335	M2	TRPV1-Cre::ChR2	L3	female	-226	66.217
A3	133335	M2	TRPV1-Cre::ChR2	L3	female	-224	66.691
A3	133335	M2	TRPV1-Cre::ChR2	L3	female	-222	66.066
A3	133335	M2	TRPV1-Cre::ChR2	L3	female	-220	65.959
A3	133335	M2	TRPV1-Cre::ChR2	L3	female	-218	65.797
A3	133335	M2	TRPV1-Cre::ChR2	L3	female	-216	65.844
A3	133335	M2	TRPV1-Cre::ChR2	L3	female	-214	65.775
A3	133335	M2	TRPV1-Cre::ChR2	L3	female	-212	65.703
A3	133335	M2	TRPV1-Cre::ChR2	L3	female	-210	65.867
A3	133335	M2	TRPV1-Cre::ChR2	L3	female	-208	66.064
A3	133335	M2	TRPV1-Cre::ChR2	L3	female	-206	66.243
A3	133335	M2	TRPV1-Cre::ChR2	L3	female	-204	65.821
A3	133335	M2	TRPV1-Cre::ChR2	L3	female	-202	66.343
A3	133335	M2	TRPV1-Cre::ChR2	L3	female	-200	66.404
A3	133335	M2	TRPV1-Cre::ChR2	L3	female	-198	66.362
A3	133335	M2	TRPV1-Cre::ChR2	L3	female	-196	66.388
A3	133335	M2	TRPV1-Cre::ChR2	L3	female	-194	66.565
A3	133335	M2	TRPV1-Cre::ChR2	L3	female	-192	66.728
A3	133335	M2	TRPV1-Cre::ChR2	L3	female	-190	66.991
A3	133335	M2	TRPV1-Cre::ChR2	L3	female	-188	66.129
A3	133335	M2	TRPV1-Cre::ChR2	L3	female	-186	66.232
A3	133335	M2	TRPV1-Cre::ChR2	L3	female	-184	66.939
A3	133335	M2	TRPV1-Cre::ChR2	L3	female	-182	66.408
A3	133335	M2	TRPV1-Cre::ChR2	L3	female	-180	66.157
A3	133335	M2	TRPV1-Cre::ChR2	L3	female	-178	65.994
A3	133335	M2	TRPV1-Cre::ChR2	L3	female	-176	66.206
A3	133335	M2	TRPV1-Cre::ChR2	L3	female	-174	66.619
A3	133335	M2	TRPV1-Cre::ChR2	L3	female	-172	65.795
A3	133335	M2	TRPV1-Cre::ChR2	L3	female	-170	66.393
A3	133335	M2	TRPV1-Cre::ChR2	L3	female	-168	67.127
A3	133335	M2	TRPV1-Cre::ChR2	L3	female	-166	65.896
A3	133335	M2	TRPV1-Cre::ChR2	L3	female	-164	66.924
A3	133335	M2	TRPV1-Cre::ChR2	L3	female	-162	66.723
A3	133335	M2	TRPV1-Cre::ChR2	L3	female	-160	66.876
A3	133335	M2	TRPV1-Cre::ChR2	L3	female	-158	66.21
A3	133335	M2	TRPV1-Cre::ChR2	L3	female	-156	66.687
A3	133335	M2	TRPV1-Cre::ChR2	L3	female	-154	67.082
A3	133335	M2	TRPV1-Cre::ChR2	L3	female	-152	66.349
A3	133335	M2	TRPV1-Cre::ChR2	L3	female	-150	65.919
A3	133335	M2	TRPV1-Cre::ChR2	L3	female	-148	66.246
A3	133335	M2	TRPV1-Cre::ChR2	L3	female	-146	65.656
A3	133335	M2	TRPV1-Cre::ChR2	L3	female	-144	65.988
A3	133335	M2	TRPV1-Cre::ChR2	L3	female	-142	66.182
A3	133335	M2	TRPV1-Cre::ChR2	L3	female	-140	65.843
A3	133335	M2	TRPV1-Cre::ChR2	L3	female	-138	65.967
A3	133335	M2	TRPV1-Cre::ChR2	L3	female	-136	65.966
A3	133335	M2	TRPV1-Cre::ChR2	L3	female	-134	66.264
A3	133335	M2	TRPV1-Cre::ChR2	L3	female	-132	65.563
A3	133335	M2	TRPV1-Cre::ChR2	L3	female	-130	66.357
A3	133335	M2	TRPV1-Cre::ChR2	L3	female	-128	65.509
A3	133335	M2	TRPV1-Cre::ChR2	L3	female	-126	66.524
A3	133335	M2	TRPV1-Cre::ChR2	L3	female	-124	65.92
A3	133335	M2	TRPV1-Cre::ChR2	L3	female	-122	66.127
A3	133335	M2	TRPV1-Cre::ChR2	L3	female	-120	66.385
A3	133335	M2	TRPV1-Cre::ChR2	L3	female	-118	66.551
A3	133335	M2	TRPV1-Cre::ChR2	L3	female	-116	66.673
A3	133335	M2	TRPV1-Cre::ChR2	L3	female	-114	65.984
A3	133335	M2	TRPV1-Cre::ChR2	L3	female	-112	66.087
A3	133335	M2	TRPV1-Cre::ChR2	L3	female	-110	66.183
A3	133335	M2	TRPV1-Cre::ChR2	L3	female	-108	66.832
A3	133335	M2	TRPV1-Cre::ChR2	L3	female	-106	66.067
A3	133335	M2	TRPV1-Cre::ChR2	L3	female	-104	66.532
A3	133335	M2	TRPV1-Cre::ChR2	L3	female	-102	65.698
A3	133335	M2	TRPV1-Cre::ChR2	L3	female	-100	65.802
A3	133335	M2	TRPV1-Cre::ChR2	L3	female	-98	66.266
A3	133335	M2	TRPV1-Cre::ChR2	L3	female	-96	66.399
A3	133335	M2	TRPV1-Cre::ChR2	L3	female	-94	66.147
A3	133335	M2	TRPV1-Cre::ChR2	L3	female	-92	66.592
A3	133335	M2	TRPV1-Cre::ChR2	L3	female	-90	66.194
A3	133335	M2	TRPV1-Cre::ChR2	L3	female	-88	66.421
A3	133335	M2	TRPV1-Cre::ChR2	L3	female	-86	65.951
A3	133335	M2	TRPV1-Cre::ChR2	L3	female	-84	66.118
A3	133335	M2	TRPV1-Cre::ChR2	L3	female	-82	66.129
A3	133335	M2	TRPV1-Cre::ChR2	L3	female	-80	66.161
A3	133335	M2	TRPV1-Cre::ChR2	L3	female	-78	66.086
A3	133335	M2	TRPV1-Cre::ChR2	L3	female	-76	65.886
A3	133335	M2	TRPV1-Cre::ChR2	L3	female	-74	66.873
A3	133335	M2	TRPV1-Cre::ChR2	L3	female	-72	66.169
A3	133335	M2	TRPV1-Cre::ChR2	L3	female	-70	65.63
A3	133335	M2	TRPV1-Cre::ChR2	L3	female	-68	66.104
A3	133335	M2	TRPV1-Cre::ChR2	L3	female	-66	66.156
A3	133335	M2	TRPV1-Cre::ChR2	L3	female	-64	65.915
A3	133335	M2	TRPV1-Cre::ChR2	L3	female	-62	66.254
A3	133335	M2	TRPV1-Cre::ChR2	L3	female	-60	66.528
A3	133335	M2	TRPV1-Cre::ChR2	L3	female	-58	66.665
A3	133335	M2	TRPV1-Cre::ChR2	L3	female	-56	66.399
A3	133335	M2	TRPV1-Cre::ChR2	L3	female	-54	66.005
A3	133335	M2	TRPV1-Cre::ChR2	L3	female	-52	66.471
A3	133335	M2	TRPV1-Cre::ChR2	L3	female	-50	66.483
A3	133335	M2	TRPV1-Cre::ChR2	L3	female	-48	66.809
A3	133335	M2	TRPV1-Cre::ChR2	L3	female	-46	66.277
A3	133335	M2	TRPV1-Cre::ChR2	L3	female	-44	66.671
A3	133335	M2	TRPV1-Cre::ChR2	L3	female	-42	66.862
A3	133335	M2	TRPV1-Cre::ChR2	L3	female	-40	66.173
A3	133335	M2	TRPV1-Cre::ChR2	L3	female	-38	66.172
A3	133335	M2	TRPV1-Cre::ChR2	L3	female	-36	66.085
A3	133335	M2	TRPV1-Cre::ChR2	L3	female	-34	65.234
A3	133335	M2	TRPV1-Cre::ChR2	L3	female	-32	65.787
A3	133335	M2	TRPV1-Cre::ChR2	L3	female	-30	66.536
A3	133335	M2	TRPV1-Cre::ChR2	L3	female	-28	65.745
A3	133335	M2	TRPV1-Cre::ChR2	L3	female	-26	66.499
A3	133335	M2	TRPV1-Cre::ChR2	L3	female	-24	65.961
A3	133335	M2	TRPV1-Cre::ChR2	L3	female	-22	67.304
A3	133335	M2	TRPV1-Cre::ChR2	L3	female	-20	65.714
A3	133335	M2	TRPV1-Cre::ChR2	L3	female	-18	66.73
A3	133335	M2	TRPV1-Cre::ChR2	L3	female	-16	65.931
A3	133335	M2	TRPV1-Cre::ChR2	L3	female	-14	66.65
A3	133335	M2	TRPV1-Cre::ChR2	L3	female	-12	66.382
A3	133335	M2	TRPV1-Cre::ChR2	L3	female	-10	66.67
A3	133335	M2	TRPV1-Cre::ChR2	L3	female	-8	66.807
A3	133335	M2	TRPV1-Cre::ChR2	L3	female	-6	66.32
A3	133335	M2	TRPV1-Cre::ChR2	L3	female	-4	66.361
A3	133335	M2	TRPV1-Cre::ChR2	L3	female	-2	66.341
A3	133335	M2	TRPV1-Cre::ChR2	L3	female	0	68.096
A3	133335	M2	TRPV1-Cre::ChR2	L3	female	2	68.793
A3	133335	M2	TRPV1-Cre::ChR2	L3	female	4	68.487
A3	133335	M2	TRPV1-Cre::ChR2	L3	female	6	68.417
A3	133335	M2	TRPV1-Cre::ChR2	L3	female	8	68.728
A3	133335	M2	TRPV1-Cre::ChR2	L3	female	10	67.37
A3	133335	M2	TRPV1-Cre::ChR2	L3	female	12	66.655
A3	133335	M2	TRPV1-Cre::ChR2	L3	female	14	66.413
A3	133335	M2	TRPV1-Cre::ChR2	L3	female	16	66.336
A3	133335	M2	TRPV1-Cre::ChR2	L3	female	18	66.777
A3	133335	M2	TRPV1-Cre::ChR2	L3	female	20	66.252
A3	133335	M2	TRPV1-Cre::ChR2	L3	female	22	66.908
A3	133335	M2	TRPV1-Cre::ChR2	L3	female	24	65.694
A3	133335	M2	TRPV1-Cre::ChR2	L3	female	26	65.913
A3	133335	M2	TRPV1-Cre::ChR2	L3	female	28	66.252
A3	133335	M2	TRPV1-Cre::ChR2	L3	female	30	66.302
A3	133335	M2	TRPV1-Cre::ChR2	L3	female	32	66.023
A3	133335	M2	TRPV1-Cre::ChR2	L3	female	34	66.629
A3	133335	M2	TRPV1-Cre::ChR2	L3	female	36	66.05
A3	133335	M2	TRPV1-Cre::ChR2	L3	female	38	66.691
A3	133335	M2	TRPV1-Cre::ChR2	L3	female	40	66.116
A3	133335	M2	TRPV1-Cre::ChR2	L3	female	42	66.367
A3	133335	M2	TRPV1-Cre::ChR2	L3	female	44	65.476
A3	133335	M2	TRPV1-Cre::ChR2	L3	female	46	65.736
A3	133335	M2	TRPV1-Cre::ChR2	L3	female	48	65.75
A3	133335	M2	TRPV1-Cre::ChR2	L3	female	50	65.765
A3	133335	M2	TRPV1-Cre::ChR2	L3	female	52	65.992
A3	133335	M2	TRPV1-Cre::ChR2	L3	female	54	65.795
A3	133335	M2	TRPV1-Cre::ChR2	L3	female	56	66.292
A3	133335	M2	TRPV1-Cre::ChR2	L3	female	58	65.903
A3	133335	M2	TRPV1-Cre::ChR2	L3	female	60	66.457
A3	133335	M2	TRPV1-Cre::ChR2	L3	female	62	65.803
A3	133335	M2	TRPV1-Cre::ChR2	L3	female	64	65.169
A3	133335	M2	TRPV1-Cre::ChR2	L3	female	66	65.998
A3	133335	M2	TRPV1-Cre::ChR2	L3	female	68	66.221
A3	133335	M2	TRPV1-Cre::ChR2	L3	female	70	66.036
A3	133335	M2	TRPV1-Cre::ChR2	L3	female	72	65.712
A3	133335	M2	TRPV1-Cre::ChR2	L3	female	74	65.893
A3	133335	M2	TRPV1-Cre::ChR2	L3	female	76	65.826
A3	133335	M2	TRPV1-Cre::ChR2	L3	female	78	65.463
A3	133335	M2	TRPV1-Cre::ChR2	L3	female	80	66.18
A3	133335	M2	TRPV1-Cre::ChR2	L3	female	82	66.131
A3	133335	M2	TRPV1-Cre::ChR2	L3	female	84	66.092
A3	133335	M2	TRPV1-Cre::ChR2	L3	female	86	66.266
A3	133335	M2	TRPV1-Cre::ChR2	L3	female	88	66.662
A3	133335	M2	TRPV1-Cre::ChR2	L3	female	90	66.169
A3	133335	M2	TRPV1-Cre::ChR2	L3	female	92	66.054
A3	133335	M2	TRPV1-Cre::ChR2	L3	female	94	65.377
A3	133335	M2	TRPV1-Cre::ChR2	L3	female	96	65.78
A3	133335	M2	TRPV1-Cre::ChR2	L3	female	98	65.941
A3	133335	M2	TRPV1-Cre::ChR2	L3	female	100	65.732
A3	133335	M2	TRPV1-Cre::ChR2	L3	female	102	65.399
A3	133335	M2	TRPV1-Cre::ChR2	L3	female	104	66.008
A3	133335	M2	TRPV1-Cre::ChR2	L3	female	106	65.638
A3	133335	M2	TRPV1-Cre::ChR2	L3	female	108	65.952
A3	133335	M2	TRPV1-Cre::ChR2	L3	female	110	65.639
A3	133335	M2	TRPV1-Cre::ChR2	L3	female	112	65.909
A3	133335	M2	TRPV1-Cre::ChR2	L3	female	114	65.577
A3	133335	M2	TRPV1-Cre::ChR2	L3	female	116	65.711
A3	133335	M2	TRPV1-Cre::ChR2	L3	female	118	65.546
A3	133335	M2	TRPV1-Cre::ChR2	L3	female	120	65.949
A3	133335	M2	TRPV1-Cre::ChR2	L3	female	122	66.258
A3	133335	M2	TRPV1-Cre::ChR2	L3	female	124	66.454
A3	133335	M2	TRPV1-Cre::ChR2	L3	female	126	65.874
A3	133335	M2	TRPV1-Cre::ChR2	L3	female	128	66.483
A3	133335	M2	TRPV1-Cre::ChR2	L3	female	130	66.545
A3	133335	M2	TRPV1-Cre::ChR2	L3	female	132	66.225
A3	133335	M2	TRPV1-Cre::ChR2	L3	female	134	66.689
A3	133335	M2	TRPV1-Cre::ChR2	L3	female	136	66.212
A3	133335	M2	TRPV1-Cre::ChR2	L3	female	138	66.32
A3	133335	M2	TRPV1-Cre::ChR2	L3	female	140	66.852
A3	133335	M2	TRPV1-Cre::ChR2	L3	female	142	66.038
A3	133335	M2	TRPV1-Cre::ChR2	L3	female	144	65.637
A3	133335	M2	TRPV1-Cre::ChR2	L3	female	146	66.183
A3	133335	M2	TRPV1-Cre::ChR2	L3	female	148	66.217
A3	133335	M2	TRPV1-Cre::ChR2	L3	female	150	65.967
A3	133335	M2	TRPV1-Cre::ChR2	L3	female	152	66.827
A3	133335	M2	TRPV1-Cre::ChR2	L3	female	154	66.247
A3	133335	M2	TRPV1-Cre::ChR2	L3	female	156	66.153
A3	133335	M2	TRPV1-Cre::ChR2	L3	female	158	66.056
A3	133335	M2	TRPV1-Cre::ChR2	L3	female	160	66.382
A3	133335	M2	TRPV1-Cre::ChR2	L3	female	162	65.991
A3	133335	M2	TRPV1-Cre::ChR2	L3	female	164	66.296
A3	133335	M2	TRPV1-Cre::ChR2	L3	female	166	66.008
A3	133335	M2	TRPV1-Cre::ChR2	L3	female	168	66.1
A3	133335	M2	TRPV1-Cre::ChR2	L3	female	170	65.874
A3	133335	M2	TRPV1-Cre::ChR2	L3	female	172	66.311
A3	133335	M2	TRPV1-Cre::ChR2	L3	female	174	66.121
A3	133335	M2	TRPV1-Cre::ChR2	L3	female	176	65.918
A3	133335	M2	TRPV1-Cre::ChR2	L3	female	178	66.141
A3	133335	M2	TRPV1-Cre::ChR2	L3	female	180	65.894
A3	133335	M2	TRPV1-Cre::ChR2	L3	female	182	66.629
A3	133335	M2	TRPV1-Cre::ChR2	L3	female	184	66.105
A3	133335	M2	TRPV1-Cre::ChR2	L3	female	186	66.481
A3	133335	M2	TRPV1-Cre::ChR2	L3	female	188	65.827
A3	133335	M2	TRPV1-Cre::ChR2	L3	female	190	66.576
A3	133335	M2	TRPV1-Cre::ChR2	L3	female	192	65.763
A3	133335	M2	TRPV1-Cre::ChR2	L3	female	194	66.47
A3	133335	M2	TRPV1-Cre::ChR2	L3	female	196	66.089
A3	133335	M2	TRPV1-Cre::ChR2	L3	female	198	65.964
A3	133335	M2	TRPV1-Cre::ChR2	L3	female	200	66.239
A3	133335	M2	TRPV1-Cre::ChR2	L3	female	202	66.7
A3	133335	M2	TRPV1-Cre::ChR2	L3	female	204	66.081
A3	133335	M2	TRPV1-Cre::ChR2	L3	female	206	66.175
A3	133335	M2	TRPV1-Cre::ChR2	L3	female	208	66.332
A3	133335	M2	TRPV1-Cre::ChR2	L3	female	210	66.163
A3	133335	M2	TRPV1-Cre::ChR2	L3	female	212	65.615
A3	133335	M2	TRPV1-Cre::ChR2	L3	female	214	66.66
A3	133335	M2	TRPV1-Cre::ChR2	L3	female	216	66.156
A3	133335	M2	TRPV1-Cre::ChR2	L3	female	218	65.799
A3	133335	M2	TRPV1-Cre::ChR2	L3	female	220	66.239
A3	133335	M2	TRPV1-Cre::ChR2	L3	female	222	65.93
A3	133335	M2	TRPV1-Cre::ChR2	L3	female	224	66.374
A3	133335	M2	TRPV1-Cre::ChR2	L3	female	226	65.986
A3	133335	M2	TRPV1-Cre::ChR2	L3	female	228	66.168
A3	133335	M2	TRPV1-Cre::ChR2	L3	female	230	66.449
A3	133335	M2	TRPV1-Cre::ChR2	L3	female	232	65.95
A3	133335	M2	TRPV1-Cre::ChR2	L3	female	234	66.64
A3	133335	M2	TRPV1-Cre::ChR2	L3	female	236	66.199
A3	133335	M2	TRPV1-Cre::ChR2	L3	female	238	66.35
A3	133335	M2	TRPV1-Cre::ChR2	L3	female	240	65.861
A3	133335	M2	TRPV1-Cre::ChR2	L3	female	242	65.328
A3	133335	M2	TRPV1-Cre::ChR2	L3	female	244	66.536
A3	133335	M2	TRPV1-Cre::ChR2	L3	female	246	66.109
A3	133335	M2	TRPV1-Cre::ChR2	L3	female	248	66.136
A3	133335	M2	TRPV1-Cre::ChR2	L3	female	250	66.424
A3	133335	M2	TRPV1-Cre::ChR2	L3	female	252	66.187
A3	133335	M2	TRPV1-Cre::ChR2	L3	female	254	65.823
A3	133335	M2	TRPV1-Cre::ChR2	L3	female	256	65.628
A3	133335	M2	TRPV1-Cre::ChR2	L3	female	258	66.262
A3	133335	M2	TRPV1-Cre::ChR2	L3	female	260	66.734
A3	133335	M2	TRPV1-Cre::ChR2	L3	female	262	65.771
A3	133335	M2	TRPV1-Cre::ChR2	L3	female	264	65.901
A3	133335	M2	TRPV1-Cre::ChR2	L3	female	266	66.54
A3	133335	M2	TRPV1-Cre::ChR2	L3	female	268	66.372
A3	133335	M2	TRPV1-Cre::ChR2	L3	female	270	67.122
A3	133335	M2	TRPV1-Cre::ChR2	L3	female	272	66.382
A3	133335	M2	TRPV1-Cre::ChR2	L3	female	274	66.243
A3	133335	M2	TRPV1-Cre::ChR2	L3	female	276	66.178
A3	133335	M2	TRPV1-Cre::ChR2	L3	female	278	66.097
A3	133335	M2	TRPV1-Cre::ChR2	L3	female	280	65.719
A3	133335	M2	TRPV1-Cre::ChR2	L3	female	282	66.359
A3	133335	M2	TRPV1-Cre::ChR2	L3	female	284	66.461
A3	133335	M2	TRPV1-Cre::ChR2	L3	female	286	66.059
A3	133335	M2	TRPV1-Cre::ChR2	L3	female	288	65.785
A3	133335	M2	TRPV1-Cre::ChR2	L3	female	290	66.149
A3	133335	M2	TRPV1-Cre::ChR2	L3	female	292	66.807
A3	133335	M2	TRPV1-Cre::ChR2	L3	female	294	66.137
A3	133335	M2	TRPV1-Cre::ChR2	L3	female	296	65.747
A3	133335	M2	TRPV1-Cre::ChR2	L3	female	298	66.451
A3	133335	M2	TRPV1-Cre::ChR2	L3	female	300	66.079
A3	133335	M2	TRPV1-Cre::ChR2	L3	female	302	65.962
A3	133335	M2	TRPV1-Cre::ChR2	L3	female	304	65.556
A3	133335	M2	TRPV1-Cre::ChR2	L3	female	306	64.978
A3	133335	M2	TRPV1-Cre::ChR2	L3	female	308	66.455
A3	133335	M2	TRPV1-Cre::ChR2	L3	female	310	66.094
A3	133335	M2	TRPV1-Cre::ChR2	L3	female	312	66.309
A3	133335	M2	TRPV1-Cre::ChR2	L3	female	314	66.083
A3	133335	M2	TRPV1-Cre::ChR2	L3	female	316	66.552
A3	133335	M2	TRPV1-Cre::ChR2	L3	female	318	66.098
A3	133335	M2	TRPV1-Cre::ChR2	L3	female	320	65.934
A3	133335	M2	TRPV1-Cre::ChR2	L3	female	322	66.161
A3	133335	M2	TRPV1-Cre::ChR2	L3	female	324	66.205
A3	133335	M2	TRPV1-Cre::ChR2	L3	female	326	65.986
A3	133335	M2	TRPV1-Cre::ChR2	L3	female	328	66.06
A3	133335	M2	TRPV1-Cre::ChR2	L3	female	330	66.047
A3	133335	M2	TRPV1-Cre::ChR2	L3	female	332	66.204
A3	133335	M2	TRPV1-Cre::ChR2	L3	female	334	65.543
A3	133335	M2	TRPV1-Cre::ChR2	L3	female	336	65.373
A3	133335	M2	TRPV1-Cre::ChR2	L3	female	338	66.011
A3	133335	M2	TRPV1-Cre::ChR2	L3	female	340	66.008
A3	133335	M2	TRPV1-Cre::ChR2	L3	female	342	66.185
A3	133335	M2	TRPV1-Cre::ChR2	L3	female	344	66.247
A3	133335	M2	TRPV1-Cre::ChR2	L3	female	346	65.998
A3	133335	M2	TRPV1-Cre::ChR2	L3	female	348	65.723
A3	133335	M2	TRPV1-Cre::ChR2	L3	female	350	65.684
A3	133335	M2	TRPV1-Cre::ChR2	L3	female	352	65.52
A3	133335	M2	TRPV1-Cre::ChR2	L3	female	354	65.983
A3	133335	M2	TRPV1-Cre::ChR2	L3	female	356	65.013
A3	133335	M2	TRPV1-Cre::ChR2	L3	female	358	66.513
A3	133335	M2	TRPV1-Cre::ChR2	L3	female	360	66.285
A3	133335	M2	TRPV1-Cre::ChR2	L3	female	362	65.81
A3	133335	M2	TRPV1-Cre::ChR2	L3	female	364	65.996
A3	133335	M2	TRPV1-Cre::ChR2	L3	female	366	66.02
A3	133335	M2	TRPV1-Cre::ChR2	L3	female	368	65.491
A3	133335	M2	TRPV1-Cre::ChR2	L3	female	370	66.098
A3	133335	M2	TRPV1-Cre::ChR2	L3	female	372	65.636
A3	133335	M2	TRPV1-Cre::ChR2	L3	female	374	65.536
A3	133335	M2	TRPV1-Cre::ChR2	L3	female	376	66.35
A3	133335	M2	TRPV1-Cre::ChR2	L3	female	378	65.841
A3	133335	M2	TRPV1-Cre::ChR2	L3	female	380	65.318
A3	133335	M2	TRPV1-Cre::ChR2	L3	female	382	66.121
A3	133335	M2	TRPV1-Cre::ChR2	L3	female	384	66.232
A3	133335	M2	TRPV1-Cre::ChR2	L3	female	386	65.805
A3	133335	M2	TRPV1-Cre::ChR2	L3	female	388	66.125
A3	133335	M2	TRPV1-Cre::ChR2	L3	female	390	65.616
A3	133335	M2	TRPV1-Cre::ChR2	L3	female	392	65.535
A3	133335	M2	TRPV1-Cre::ChR2	L3	female	394	65.749
A3	133335	M2	TRPV1-Cre::ChR2	L3	female	396	66.462
A3	133335	M2	TRPV1-Cre::ChR2	L3	female	398	66.074
A3	133335	M2	TRPV1-Cre::ChR2	L3	female	400	66.238
A3	133335	M2	TRPV1-Cre::ChR2	L3	female	402	65.4
A3	133335	M2	TRPV1-Cre::ChR2	L3	female	404	65.616
A3	133335	M2	TRPV1-Cre::ChR2	L3	female	406	65.906
A3	133335	M2	TRPV1-Cre::ChR2	L3	female	408	66.006
A3	133335	M2	TRPV1-Cre::ChR2	L3	female	410	66.375
A3	133335	M2	TRPV1-Cre::ChR2	L3	female	412	65.801
A3	133335	M2	TRPV1-Cre::ChR2	L3	female	414	65.74
A3	133335	M2	TRPV1-Cre::ChR2	L3	female	416	66.041
A3	133335	M2	TRPV1-Cre::ChR2	L3	female	418	66.005
A3	133335	M2	TRPV1-Cre::ChR2	L3	female	420	66.111
A3	133335	M2	TRPV1-Cre::ChR2	L3	female	422	65.878
A3	133335	M2	TRPV1-Cre::ChR2	L3	female	424	65.57
A3	133335	M2	TRPV1-Cre::ChR2	L3	female	426	66.064
A3	133335	M2	TRPV1-Cre::ChR2	L3	female	428	65.454
A3	133335	M2	TRPV1-Cre::ChR2	L3	female	430	66.605
A3	133335	M2	TRPV1-Cre::ChR2	L3	female	432	65.583
A3	133335	M2	TRPV1-Cre::ChR2	L3	female	434	65.993
A3	133335	M2	TRPV1-Cre::ChR2	L3	female	436	65.702
A3	133335	M2	TRPV1-Cre::ChR2	L3	female	438	65.503
A3	133335	M2	TRPV1-Cre::ChR2	L3	female	440	66.111
A3	133335	M2	TRPV1-Cre::ChR2	L3	female	442	65.886
A3	133335	M2	TRPV1-Cre::ChR2	L3	female	444	65.446
A3	133335	M2	TRPV1-Cre::ChR2	L3	female	446	65.86
A3	133335	M2	TRPV1-Cre::ChR2	L3	female	448	66.656
A3	133335	M2	TRPV1-Cre::ChR2	L3	female	450	66.113
A3	133335	M2	TRPV1-Cre::ChR2	L3	female	452	65.322
A3	133335	M2	TRPV1-Cre::ChR2	L3	female	454	66.268
A3	133335	M2	TRPV1-Cre::ChR2	L3	female	456	66.099
A3	133335	M2	TRPV1-Cre::ChR2	L3	female	458	65.885
A3	133335	M2	TRPV1-Cre::ChR2	L3	female	460	65.757
A3	133335	M2	TRPV1-Cre::ChR2	L3	female	462	65.211
A3	133335	M2	TRPV1-Cre::ChR2	L3	female	464	65.774
A3	133335	M2	TRPV1-Cre::ChR2	L3	female	466	65.755
A3	133335	M2	TRPV1-Cre::ChR2	L3	female	468	66.844
A3	133335	M2	TRPV1-Cre::ChR2	L3	female	470	65.544
A3	133335	M2	TRPV1-Cre::ChR2	L3	female	472	65.751
A3	133335	M2	TRPV1-Cre::ChR2	L3	female	474	65.651
A3	133335	M2	TRPV1-Cre::ChR2	L3	female	476	65.952
A3	133335	M2	TRPV1-Cre::ChR2	L3	female	478	65.437
A3	133335	M2	TRPV1-Cre::ChR2	L3	female	480	66.176
A3	133335	M2	TRPV1-Cre::ChR2	L3	female	482	66.436
A3	133335	M2	TRPV1-Cre::ChR2	L3	female	484	65.629
A3	133335	M2	TRPV1-Cre::ChR2	L3	female	486	65.754
A3	133335	M2	TRPV1-Cre::ChR2	L3	female	488	65.848
A3	133335	M2	TRPV1-Cre::ChR2	L3	female	490	65.814
A3	133335	M2	TRPV1-Cre::ChR2	L3	female	492	66.792
A3	133335	M2	TRPV1-Cre::ChR2	L3	female	494	66.58
A3	133335	M2	TRPV1-Cre::ChR2	L3	female	496	65.369
[truncated: 395,497 more rows]
