# Supplementary material for: Scanned optogenetic control of mammalian somatosensory input to map input-specific behavioral outputs
Source: eLife. 2021 Jul 29;10:e62026. doi: 10.7554/eLife.62026 (PMC8428846; doi:10.7554/eLife.62026)
Supplement: Figure 4—source data 1. — Stimuli (3 ms, 40 mW/mm2) were delivered at 0 ms. Data are from TRPV1Cre::ChR2 mice. [file elife-62026-fig4-data1.csv]

spot_size	trial_ID	animal_ID	litter	genotype	sex	trial_number	time_ms	value
0.308	105026	2	C1	TRPV1-Cre::ChR2	male	L3	-450	595
0.308	105026	2	C1	TRPV1-Cre::ChR2	male	L3	-425	569
0.308	105026	2	C1	TRPV1-Cre::ChR2	male	L3	-400	598
0.308	105026	2	C1	TRPV1-Cre::ChR2	male	L3	-375	584
0.308	105026	2	C1	TRPV1-Cre::ChR2	male	L3	-350	586
0.308	105026	2	C1	TRPV1-Cre::ChR2	male	L3	-325	579
0.308	105026	2	C1	TRPV1-Cre::ChR2	male	L3	-300	559
0.308	105026	2	C1	TRPV1-Cre::ChR2	male	L3	-275	557
0.308	105026	2	C1	TRPV1-Cre::ChR2	male	L3	-250	576
0.308	105026	2	C1	TRPV1-Cre::ChR2	male	L3	-225	568
0.308	105026	2	C1	TRPV1-Cre::ChR2	male	L3	-200	576
0.308	105026	2	C1	TRPV1-Cre::ChR2	male	L3	-175	568
0.308	105026	2	C1	TRPV1-Cre::ChR2	male	L3	-150	588
0.308	105026	2	C1	TRPV1-Cre::ChR2	male	L3	-125	571
0.308	105026	2	C1	TRPV1-Cre::ChR2	male	L3	-100	572
0.308	105026	2	C1	TRPV1-Cre::ChR2	male	L3	-75	566
0.308	105026	2	C1	TRPV1-Cre::ChR2	male	L3	-50	549
0.308	105026	2	C1	TRPV1-Cre::ChR2	male	L3	-25	561
0.308	105026	2	C1	TRPV1-Cre::ChR2	male	L3	0	5290
0.308	105026	2	C1	TRPV1-Cre::ChR2	male	L3	25	5316
0.308	105026	2	C1	TRPV1-Cre::ChR2	male	L3	50	510
0.308	105026	2	C1	TRPV1-Cre::ChR2	male	L3	75	584
0.308	105026	2	C1	TRPV1-Cre::ChR2	male	L3	100	562
0.308	105026	2	C1	TRPV1-Cre::ChR2	male	L3	125	588
0.308	105026	2	C1	TRPV1-Cre::ChR2	male	L3	150	662
0.308	105026	2	C1	TRPV1-Cre::ChR2	male	L3	175	1220
0.308	105026	2	C1	TRPV1-Cre::ChR2	male	L3	200	1144
0.308	105026	2	C1	TRPV1-Cre::ChR2	male	L3	225	1200
0.308	105026	2	C1	TRPV1-Cre::ChR2	male	L3	250	1026
0.308	105026	2	C1	TRPV1-Cre::ChR2	male	L3	275	1023
0.308	105026	2	C1	TRPV1-Cre::ChR2	male	L3	300	744
0.308	105026	2	C1	TRPV1-Cre::ChR2	male	L3	325	700
0.308	105026	2	C1	TRPV1-Cre::ChR2	male	L3	350	653
0.308	105026	2	C1	TRPV1-Cre::ChR2	male	L3	375	574
0.308	105026	2	C1	TRPV1-Cre::ChR2	male	L3	400	586
0.308	105026	2	C1	TRPV1-Cre::ChR2	male	L3	425	548
0.308	105026	2	C1	TRPV1-Cre::ChR2	male	L3	450	618
0.308	105026	2	C1	TRPV1-Cre::ChR2	male	L3	475	551
0.308	105026	2	C1	TRPV1-Cre::ChR2	male	L3	500	569
0.308	105026	2	C1	TRPV1-Cre::ChR2	male	L3	525	535
0.308	105026	2	C1	TRPV1-Cre::ChR2	male	L3	550	534
0.308	105026	2	C1	TRPV1-Cre::ChR2	male	L3	575	561
0.308	105026	2	C1	TRPV1-Cre::ChR2	male	L3	600	572
0.308	105026	2	C1	TRPV1-Cre::ChR2	male	L3	625	588
0.308	105026	2	C1	TRPV1-Cre::ChR2	male	L3	650	588
0.308	105026	2	C1	TRPV1-Cre::ChR2	male	L3	675	541
0.308	105026	2	C1	TRPV1-Cre::ChR2	male	L3	700	591
0.308	105026	2	C1	TRPV1-Cre::ChR2	male	L3	725	594
0.308	105026	2	C1	TRPV1-Cre::ChR2	male	L3	750	579
0.308	105026	2	C1	TRPV1-Cre::ChR2	male	L3	775	576
0.308	105026	2	C1	TRPV1-Cre::ChR2	male	L3	800	580
0.308	105026	2	C1	TRPV1-Cre::ChR2	male	L3	825	586
0.308	105026	2	C1	TRPV1-Cre::ChR2	male	L3	850	570
0.308	105026	2	C1	TRPV1-Cre::ChR2	male	L3	875	560
0.308	105026	2	C1	TRPV1-Cre::ChR2	male	L3	900	616
0.308	105026	2	C1	TRPV1-Cre::ChR2	male	L3	925	626
0.308	105026	2	C1	TRPV1-Cre::ChR2	male	L3	950	593
0.308	105026	2	C1	TRPV1-Cre::ChR2	male	L3	975	561
0.308	105026	2	C1	TRPV1-Cre::ChR2	male	L3	1000	593
0.308	104500	4	C1	TRPV1-Cre::ChR2	female	L1	-450	1310
0.308	104500	4	C1	TRPV1-Cre::ChR2	female	L1	-425	1297
0.308	104500	4	C1	TRPV1-Cre::ChR2	female	L1	-400	1350
0.308	104500	4	C1	TRPV1-Cre::ChR2	female	L1	-375	1254
0.308	104500	4	C1	TRPV1-Cre::ChR2	female	L1	-350	1226
0.308	104500	4	C1	TRPV1-Cre::ChR2	female	L1	-325	1231
0.308	104500	4	C1	TRPV1-Cre::ChR2	female	L1	-300	1292
0.308	104500	4	C1	TRPV1-Cre::ChR2	female	L1	-275	1280
0.308	104500	4	C1	TRPV1-Cre::ChR2	female	L1	-250	1257
0.308	104500	4	C1	TRPV1-Cre::ChR2	female	L1	-225	1292
0.308	104500	4	C1	TRPV1-Cre::ChR2	female	L1	-200	1308
0.308	104500	4	C1	TRPV1-Cre::ChR2	female	L1	-175	1352
0.308	104500	4	C1	TRPV1-Cre::ChR2	female	L1	-150	1289
0.308	104500	4	C1	TRPV1-Cre::ChR2	female	L1	-125	1250
0.308	104500	4	C1	TRPV1-Cre::ChR2	female	L1	-100	1247
0.308	104500	4	C1	TRPV1-Cre::ChR2	female	L1	-75	1249
0.308	104500	4	C1	TRPV1-Cre::ChR2	female	L1	-50	1295
0.308	104500	4	C1	TRPV1-Cre::ChR2	female	L1	-25	1290
0.308	104500	4	C1	TRPV1-Cre::ChR2	female	L1	0	7776
0.308	104500	4	C1	TRPV1-Cre::ChR2	female	L1	25	7902
0.308	104500	4	C1	TRPV1-Cre::ChR2	female	L1	50	1297
0.308	104500	4	C1	TRPV1-Cre::ChR2	female	L1	75	1369
0.308	104500	4	C1	TRPV1-Cre::ChR2	female	L1	100	1327
0.308	104500	4	C1	TRPV1-Cre::ChR2	female	L1	125	1350
0.308	104500	4	C1	TRPV1-Cre::ChR2	female	L1	150	1292
0.308	104500	4	C1	TRPV1-Cre::ChR2	female	L1	175	1297
0.308	104500	4	C1	TRPV1-Cre::ChR2	female	L1	200	1283
0.308	104500	4	C1	TRPV1-Cre::ChR2	female	L1	225	1319
0.308	104500	4	C1	TRPV1-Cre::ChR2	female	L1	250	1300
0.308	104500	4	C1	TRPV1-Cre::ChR2	female	L1	275	1312
0.308	104500	4	C1	TRPV1-Cre::ChR2	female	L1	300	1308
0.308	104500	4	C1	TRPV1-Cre::ChR2	female	L1	325	1349
0.308	104500	4	C1	TRPV1-Cre::ChR2	female	L1	350	1301
0.308	104500	4	C1	TRPV1-Cre::ChR2	female	L1	375	1245
0.308	104500	4	C1	TRPV1-Cre::ChR2	female	L1	400	1334
0.308	104500	4	C1	TRPV1-Cre::ChR2	female	L1	425	1296
0.308	104500	4	C1	TRPV1-Cre::ChR2	female	L1	450	1294
0.308	104500	4	C1	TRPV1-Cre::ChR2	female	L1	475	1218
0.308	104500	4	C1	TRPV1-Cre::ChR2	female	L1	500	1202
0.308	104500	4	C1	TRPV1-Cre::ChR2	female	L1	525	1219
0.308	104500	4	C1	TRPV1-Cre::ChR2	female	L1	550	1302
0.308	104500	4	C1	TRPV1-Cre::ChR2	female	L1	575	1287
0.308	104500	4	C1	TRPV1-Cre::ChR2	female	L1	600	1316
0.308	104500	4	C1	TRPV1-Cre::ChR2	female	L1	625	1284
0.308	104500	4	C1	TRPV1-Cre::ChR2	female	L1	650	1257
0.308	104500	4	C1	TRPV1-Cre::ChR2	female	L1	675	1323
0.308	104500	4	C1	TRPV1-Cre::ChR2	female	L1	700	1288
0.308	104500	4	C1	TRPV1-Cre::ChR2	female	L1	725	1282
0.308	104500	4	C1	TRPV1-Cre::ChR2	female	L1	750	1197
0.308	104500	4	C1	TRPV1-Cre::ChR2	female	L1	775	1262
0.308	104500	4	C1	TRPV1-Cre::ChR2	female	L1	800	1309
0.308	104500	4	C1	TRPV1-Cre::ChR2	female	L1	825	1230
0.308	104500	4	C1	TRPV1-Cre::ChR2	female	L1	850	1215
0.308	104500	4	C1	TRPV1-Cre::ChR2	female	L1	875	1287
0.308	104500	4	C1	TRPV1-Cre::ChR2	female	L1	900	1320
0.308	104500	4	C1	TRPV1-Cre::ChR2	female	L1	925	1262
0.308	104500	4	C1	TRPV1-Cre::ChR2	female	L1	950	1329
0.308	104500	4	C1	TRPV1-Cre::ChR2	female	L1	975	1286
0.308	104500	4	C1	TRPV1-Cre::ChR2	female	L1	1000	1241
0.308	111458	8	A4	TRPV1-Cre::ChR2	female	R2	-450	481
0.308	111458	8	A4	TRPV1-Cre::ChR2	female	R2	-425	525
0.308	111458	8	A4	TRPV1-Cre::ChR2	female	R2	-400	526
0.308	111458	8	A4	TRPV1-Cre::ChR2	female	R2	-375	483
0.308	111458	8	A4	TRPV1-Cre::ChR2	female	R2	-350	484
0.308	111458	8	A4	TRPV1-Cre::ChR2	female	R2	-325	517
0.308	111458	8	A4	TRPV1-Cre::ChR2	female	R2	-300	506
0.308	111458	8	A4	TRPV1-Cre::ChR2	female	R2	-275	546
0.308	111458	8	A4	TRPV1-Cre::ChR2	female	R2	-250	508
0.308	111458	8	A4	TRPV1-Cre::ChR2	female	R2	-225	508
0.308	111458	8	A4	TRPV1-Cre::ChR2	female	R2	-200	524
0.308	111458	8	A4	TRPV1-Cre::ChR2	female	R2	-175	484
0.308	111458	8	A4	TRPV1-Cre::ChR2	female	R2	-150	504
0.308	111458	8	A4	TRPV1-Cre::ChR2	female	R2	-125	505
0.308	111458	8	A4	TRPV1-Cre::ChR2	female	R2	-100	497
0.308	111458	8	A4	TRPV1-Cre::ChR2	female	R2	-75	534
0.308	111458	8	A4	TRPV1-Cre::ChR2	female	R2	-50	494
0.308	111458	8	A4	TRPV1-Cre::ChR2	female	R2	-25	497
0.308	111458	8	A4	TRPV1-Cre::ChR2	female	R2	0	4380
0.308	111458	8	A4	TRPV1-Cre::ChR2	female	R2	25	4455
0.308	111458	8	A4	TRPV1-Cre::ChR2	female	R2	50	481
0.308	111458	8	A4	TRPV1-Cre::ChR2	female	R2	75	522
0.308	111458	8	A4	TRPV1-Cre::ChR2	female	R2	100	534
0.308	111458	8	A4	TRPV1-Cre::ChR2	female	R2	125	507
0.308	111458	8	A4	TRPV1-Cre::ChR2	female	R2	150	516
0.308	111458	8	A4	TRPV1-Cre::ChR2	female	R2	175	532
0.308	111458	8	A4	TRPV1-Cre::ChR2	female	R2	200	548
0.308	111458	8	A4	TRPV1-Cre::ChR2	female	R2	225	497
0.308	111458	8	A4	TRPV1-Cre::ChR2	female	R2	250	523
0.308	111458	8	A4	TRPV1-Cre::ChR2	female	R2	275	525
0.308	111458	8	A4	TRPV1-Cre::ChR2	female	R2	300	552
0.308	111458	8	A4	TRPV1-Cre::ChR2	female	R2	325	558
0.308	111458	8	A4	TRPV1-Cre::ChR2	female	R2	350	517
0.308	111458	8	A4	TRPV1-Cre::ChR2	female	R2	375	549
0.308	111458	8	A4	TRPV1-Cre::ChR2	female	R2	400	486
0.308	111458	8	A4	TRPV1-Cre::ChR2	female	R2	425	495
0.308	111458	8	A4	TRPV1-Cre::ChR2	female	R2	450	517
0.308	111458	8	A4	TRPV1-Cre::ChR2	female	R2	475	542
0.308	111458	8	A4	TRPV1-Cre::ChR2	female	R2	500	488
0.308	111458	8	A4	TRPV1-Cre::ChR2	female	R2	525	499
0.308	111458	8	A4	TRPV1-Cre::ChR2	female	R2	550	486
0.308	111458	8	A4	TRPV1-Cre::ChR2	female	R2	575	480
0.308	111458	8	A4	TRPV1-Cre::ChR2	female	R2	600	513
0.308	111458	8	A4	TRPV1-Cre::ChR2	female	R2	625	516
0.308	111458	8	A4	TRPV1-Cre::ChR2	female	R2	650	535
0.308	111458	8	A4	TRPV1-Cre::ChR2	female	R2	675	506
0.308	111458	8	A4	TRPV1-Cre::ChR2	female	R2	700	540
0.308	111458	8	A4	TRPV1-Cre::ChR2	female	R2	725	502
0.308	111458	8	A4	TRPV1-Cre::ChR2	female	R2	750	511
0.308	111458	8	A4	TRPV1-Cre::ChR2	female	R2	775	549
0.308	111458	8	A4	TRPV1-Cre::ChR2	female	R2	800	551
0.308	111458	8	A4	TRPV1-Cre::ChR2	female	R2	825	556
0.308	111458	8	A4	TRPV1-Cre::ChR2	female	R2	850	519
0.308	111458	8	A4	TRPV1-Cre::ChR2	female	R2	875	532
0.308	111458	8	A4	TRPV1-Cre::ChR2	female	R2	900	527
0.308	111458	8	A4	TRPV1-Cre::ChR2	female	R2	925	504
0.308	111458	8	A4	TRPV1-Cre::ChR2	female	R2	950	564
0.308	111458	8	A4	TRPV1-Cre::ChR2	female	R2	975	536
0.308	111458	8	A4	TRPV1-Cre::ChR2	female	R2	1000	557
0.308	104630	4	C1	TRPV1-Cre::ChR2	female	R1	-450	798
0.308	104630	4	C1	TRPV1-Cre::ChR2	female	R1	-425	747
0.308	104630	4	C1	TRPV1-Cre::ChR2	female	R1	-400	514
0.308	104630	4	C1	TRPV1-Cre::ChR2	female	R1	-375	549
0.308	104630	4	C1	TRPV1-Cre::ChR2	female	R1	-350	529
0.308	104630	4	C1	TRPV1-Cre::ChR2	female	R1	-325	512
0.308	104630	4	C1	TRPV1-Cre::ChR2	female	R1	-300	612
0.308	104630	4	C1	TRPV1-Cre::ChR2	female	R1	-275	698
0.308	104630	4	C1	TRPV1-Cre::ChR2	female	R1	-250	855
0.308	104630	4	C1	TRPV1-Cre::ChR2	female	R1	-225	1179
0.308	104630	4	C1	TRPV1-Cre::ChR2	female	R1	-200	1257
0.308	104630	4	C1	TRPV1-Cre::ChR2	female	R1	-175	1064
0.308	104630	4	C1	TRPV1-Cre::ChR2	female	R1	-150	1066
0.308	104630	4	C1	TRPV1-Cre::ChR2	female	R1	-125	845
0.308	104630	4	C1	TRPV1-Cre::ChR2	female	R1	-100	898
0.308	104630	4	C1	TRPV1-Cre::ChR2	female	R1	-75	926
0.308	104630	4	C1	TRPV1-Cre::ChR2	female	R1	-50	848
0.308	104630	4	C1	TRPV1-Cre::ChR2	female	R1	-25	688
0.308	104630	4	C1	TRPV1-Cre::ChR2	female	R1	0	7542
0.308	104630	4	C1	TRPV1-Cre::ChR2	female	R1	25	7448
0.308	104630	4	C1	TRPV1-Cre::ChR2	female	R1	50	617
0.308	104630	4	C1	TRPV1-Cre::ChR2	female	R1	75	635
0.308	104630	4	C1	TRPV1-Cre::ChR2	female	R1	100	576
0.308	104630	4	C1	TRPV1-Cre::ChR2	female	R1	125	679
0.308	104630	4	C1	TRPV1-Cre::ChR2	female	R1	150	718
0.308	104630	4	C1	TRPV1-Cre::ChR2	female	R1	175	719
0.308	104630	4	C1	TRPV1-Cre::ChR2	female	R1	200	621
0.308	104630	4	C1	TRPV1-Cre::ChR2	female	R1	225	876
0.308	104630	4	C1	TRPV1-Cre::ChR2	female	R1	250	759
0.308	104630	4	C1	TRPV1-Cre::ChR2	female	R1	275	482
0.308	104630	4	C1	TRPV1-Cre::ChR2	female	R1	300	451
0.308	104630	4	C1	TRPV1-Cre::ChR2	female	R1	325	615
0.308	104630	4	C1	TRPV1-Cre::ChR2	female	R1	350	797
0.308	104630	4	C1	TRPV1-Cre::ChR2	female	R1	375	799
0.308	104630	4	C1	TRPV1-Cre::ChR2	female	R1	400	602
0.308	104630	4	C1	TRPV1-Cre::ChR2	female	R1	425	649
0.308	104630	4	C1	TRPV1-Cre::ChR2	female	R1	450	797
0.308	104630	4	C1	TRPV1-Cre::ChR2	female	R1	475	712
0.308	104630	4	C1	TRPV1-Cre::ChR2	female	R1	500	1930
0.308	104630	4	C1	TRPV1-Cre::ChR2	female	R1	525	2811
0.308	104630	4	C1	TRPV1-Cre::ChR2	female	R1	550	2908
0.308	104630	4	C1	TRPV1-Cre::ChR2	female	R1	575	2049
0.308	104630	4	C1	TRPV1-Cre::ChR2	female	R1	600	1319
0.308	104630	4	C1	TRPV1-Cre::ChR2	female	R1	625	1180
0.308	104630	4	C1	TRPV1-Cre::ChR2	female	R1	650	1507
0.308	104630	4	C1	TRPV1-Cre::ChR2	female	R1	675	794
0.308	104630	4	C1	TRPV1-Cre::ChR2	female	R1	700	1064
0.308	104630	4	C1	TRPV1-Cre::ChR2	female	R1	725	938
0.308	104630	4	C1	TRPV1-Cre::ChR2	female	R1	750	959
0.308	104630	4	C1	TRPV1-Cre::ChR2	female	R1	775	1205
0.308	104630	4	C1	TRPV1-Cre::ChR2	female	R1	800	1235
0.308	104630	4	C1	TRPV1-Cre::ChR2	female	R1	825	2282
0.308	104630	4	C1	TRPV1-Cre::ChR2	female	R1	850	2217
0.308	104630	4	C1	TRPV1-Cre::ChR2	female	R1	875	2188
0.308	104630	4	C1	TRPV1-Cre::ChR2	female	R1	900	2669
0.308	104630	4	C1	TRPV1-Cre::ChR2	female	R1	925	2110
0.308	104630	4	C1	TRPV1-Cre::ChR2	female	R1	950	1980
0.308	104630	4	C1	TRPV1-Cre::ChR2	female	R1	975	2177
0.308	104630	4	C1	TRPV1-Cre::ChR2	female	R1	1000	1521
0.308	111744	7	A4	TRPV1-Cre::ChR2	female	L3	-450	617
0.308	111744	7	A4	TRPV1-Cre::ChR2	female	L3	-425	536
0.308	111744	7	A4	TRPV1-Cre::ChR2	female	L3	-400	592
0.308	111744	7	A4	TRPV1-Cre::ChR2	female	L3	-375	605
0.308	111744	7	A4	TRPV1-Cre::ChR2	female	L3	-350	539
0.308	111744	7	A4	TRPV1-Cre::ChR2	female	L3	-325	605
0.308	111744	7	A4	TRPV1-Cre::ChR2	female	L3	-300	655
0.308	111744	7	A4	TRPV1-Cre::ChR2	female	L3	-275	713
0.308	111744	7	A4	TRPV1-Cre::ChR2	female	L3	-250	573
0.308	111744	7	A4	TRPV1-Cre::ChR2	female	L3	-225	564
0.308	111744	7	A4	TRPV1-Cre::ChR2	female	L3	-200	637
0.308	111744	7	A4	TRPV1-Cre::ChR2	female	L3	-175	563
0.308	111744	7	A4	TRPV1-Cre::ChR2	female	L3	-150	650
0.308	111744	7	A4	TRPV1-Cre::ChR2	female	L3	-125	567
0.308	111744	7	A4	TRPV1-Cre::ChR2	female	L3	-100	766
0.308	111744	7	A4	TRPV1-Cre::ChR2	female	L3	-75	862
0.308	111744	7	A4	TRPV1-Cre::ChR2	female	L3	-50	786
0.308	111744	7	A4	TRPV1-Cre::ChR2	female	L3	-25	757
0.308	111744	7	A4	TRPV1-Cre::ChR2	female	L3	0	4366
0.308	111744	7	A4	TRPV1-Cre::ChR2	female	L3	25	4467
0.308	111744	7	A4	TRPV1-Cre::ChR2	female	L3	50	1026
0.308	111744	7	A4	TRPV1-Cre::ChR2	female	L3	75	761
0.308	111744	7	A4	TRPV1-Cre::ChR2	female	L3	100	829
0.308	111744	7	A4	TRPV1-Cre::ChR2	female	L3	125	829
0.308	111744	7	A4	TRPV1-Cre::ChR2	female	L3	150	1030
0.308	111744	7	A4	TRPV1-Cre::ChR2	female	L3	175	973
0.308	111744	7	A4	TRPV1-Cre::ChR2	female	L3	200	725
0.308	111744	7	A4	TRPV1-Cre::ChR2	female	L3	225	594
0.308	111744	7	A4	TRPV1-Cre::ChR2	female	L3	250	590
0.308	111744	7	A4	TRPV1-Cre::ChR2	female	L3	275	567
0.308	111744	7	A4	TRPV1-Cre::ChR2	female	L3	300	508
0.308	111744	7	A4	TRPV1-Cre::ChR2	female	L3	325	543
0.308	111744	7	A4	TRPV1-Cre::ChR2	female	L3	350	622
0.308	111744	7	A4	TRPV1-Cre::ChR2	female	L3	375	558
0.308	111744	7	A4	TRPV1-Cre::ChR2	female	L3	400	555
0.308	111744	7	A4	TRPV1-Cre::ChR2	female	L3	425	609
0.308	111744	7	A4	TRPV1-Cre::ChR2	female	L3	450	652
0.308	111744	7	A4	TRPV1-Cre::ChR2	female	L3	475	568
0.308	111744	7	A4	TRPV1-Cre::ChR2	female	L3	500	542
0.308	111744	7	A4	TRPV1-Cre::ChR2	female	L3	525	602
0.308	111744	7	A4	TRPV1-Cre::ChR2	female	L3	550	592
0.308	111744	7	A4	TRPV1-Cre::ChR2	female	L3	575	632
0.308	111744	7	A4	TRPV1-Cre::ChR2	female	L3	600	811
0.308	111744	7	A4	TRPV1-Cre::ChR2	female	L3	625	934
0.308	111744	7	A4	TRPV1-Cre::ChR2	female	L3	650	561
0.308	111744	7	A4	TRPV1-Cre::ChR2	female	L3	675	589
0.308	111744	7	A4	TRPV1-Cre::ChR2	female	L3	700	519
0.308	111744	7	A4	TRPV1-Cre::ChR2	female	L3	725	549
0.308	111744	7	A4	TRPV1-Cre::ChR2	female	L3	750	577
0.308	111744	7	A4	TRPV1-Cre::ChR2	female	L3	775	555
0.308	111744	7	A4	TRPV1-Cre::ChR2	female	L3	800	543
0.308	111744	7	A4	TRPV1-Cre::ChR2	female	L3	825	561
0.308	111744	7	A4	TRPV1-Cre::ChR2	female	L3	850	634
0.308	111744	7	A4	TRPV1-Cre::ChR2	female	L3	875	703
0.308	111744	7	A4	TRPV1-Cre::ChR2	female	L3	900	1641
0.308	111744	7	A4	TRPV1-Cre::ChR2	female	L3	925	2428
0.308	111744	7	A4	TRPV1-Cre::ChR2	female	L3	950	1952
0.308	111744	7	A4	TRPV1-Cre::ChR2	female	L3	975	1844
0.308	111744	7	A4	TRPV1-Cre::ChR2	female	L3	1000	1321
0.308	104724	1	C1	TRPV1-Cre::ChR2	male	L2	-450	598
0.308	104724	1	C1	TRPV1-Cre::ChR2	male	L2	-425	564
0.308	104724	1	C1	TRPV1-Cre::ChR2	male	L2	-400	549
0.308	104724	1	C1	TRPV1-Cre::ChR2	male	L2	-375	587
0.308	104724	1	C1	TRPV1-Cre::ChR2	male	L2	-350	586
0.308	104724	1	C1	TRPV1-Cre::ChR2	male	L2	-325	557
0.308	104724	1	C1	TRPV1-Cre::ChR2	male	L2	-300	580
0.308	104724	1	C1	TRPV1-Cre::ChR2	male	L2	-275	569
0.308	104724	1	C1	TRPV1-Cre::ChR2	male	L2	-250	512
0.308	104724	1	C1	TRPV1-Cre::ChR2	male	L2	-225	562
0.308	104724	1	C1	TRPV1-Cre::ChR2	male	L2	-200	576
0.308	104724	1	C1	TRPV1-Cre::ChR2	male	L2	-175	589
0.308	104724	1	C1	TRPV1-Cre::ChR2	male	L2	-150	544
0.308	104724	1	C1	TRPV1-Cre::ChR2	male	L2	-125	535
0.308	104724	1	C1	TRPV1-Cre::ChR2	male	L2	-100	598
0.308	104724	1	C1	TRPV1-Cre::ChR2	male	L2	-75	565
0.308	104724	1	C1	TRPV1-Cre::ChR2	male	L2	-50	599
0.308	104724	1	C1	TRPV1-Cre::ChR2	male	L2	-25	557
0.308	104724	1	C1	TRPV1-Cre::ChR2	male	L2	0	5096
0.308	104724	1	C1	TRPV1-Cre::ChR2	male	L2	25	5144
0.308	104724	1	C1	TRPV1-Cre::ChR2	male	L2	50	623
0.308	104724	1	C1	TRPV1-Cre::ChR2	male	L2	75	574
0.308	104724	1	C1	TRPV1-Cre::ChR2	male	L2	100	583
0.308	104724	1	C1	TRPV1-Cre::ChR2	male	L2	125	562
0.308	104724	1	C1	TRPV1-Cre::ChR2	male	L2	150	571
0.308	104724	1	C1	TRPV1-Cre::ChR2	male	L2	175	581
0.308	104724	1	C1	TRPV1-Cre::ChR2	male	L2	200	575
0.308	104724	1	C1	TRPV1-Cre::ChR2	male	L2	225	563
0.308	104724	1	C1	TRPV1-Cre::ChR2	male	L2	250	565
0.308	104724	1	C1	TRPV1-Cre::ChR2	male	L2	275	576
0.308	104724	1	C1	TRPV1-Cre::ChR2	male	L2	300	582
0.308	104724	1	C1	TRPV1-Cre::ChR2	male	L2	325	581
0.308	104724	1	C1	TRPV1-Cre::ChR2	male	L2	350	527
0.308	104724	1	C1	TRPV1-Cre::ChR2	male	L2	375	551
0.308	104724	1	C1	TRPV1-Cre::ChR2	male	L2	400	566
0.308	104724	1	C1	TRPV1-Cre::ChR2	male	L2	425	582
0.308	104724	1	C1	TRPV1-Cre::ChR2	male	L2	450	574
0.308	104724	1	C1	TRPV1-Cre::ChR2	male	L2	475	605
0.308	104724	1	C1	TRPV1-Cre::ChR2	male	L2	500	593
0.308	104724	1	C1	TRPV1-Cre::ChR2	male	L2	525	573
0.308	104724	1	C1	TRPV1-Cre::ChR2	male	L2	550	616
0.308	104724	1	C1	TRPV1-Cre::ChR2	male	L2	575	583
0.308	104724	1	C1	TRPV1-Cre::ChR2	male	L2	600	582
0.308	104724	1	C1	TRPV1-Cre::ChR2	male	L2	625	571
0.308	104724	1	C1	TRPV1-Cre::ChR2	male	L2	650	564
0.308	104724	1	C1	TRPV1-Cre::ChR2	male	L2	675	599
0.308	104724	1	C1	TRPV1-Cre::ChR2	male	L2	700	552
0.308	104724	1	C1	TRPV1-Cre::ChR2	male	L2	725	538
0.308	104724	1	C1	TRPV1-Cre::ChR2	male	L2	750	530
0.308	104724	1	C1	TRPV1-Cre::ChR2	male	L2	775	568
0.308	104724	1	C1	TRPV1-Cre::ChR2	male	L2	800	559
0.308	104724	1	C1	TRPV1-Cre::ChR2	male	L2	825	567
0.308	104724	1	C1	TRPV1-Cre::ChR2	male	L2	850	563
0.308	104724	1	C1	TRPV1-Cre::ChR2	male	L2	875	597
0.308	104724	1	C1	TRPV1-Cre::ChR2	male	L2	900	584
0.308	104724	1	C1	TRPV1-Cre::ChR2	male	L2	925	579
0.308	104724	1	C1	TRPV1-Cre::ChR2	male	L2	950	555
0.308	104724	1	C1	TRPV1-Cre::ChR2	male	L2	975	543
0.308	104724	1	C1	TRPV1-Cre::ChR2	male	L2	1000	573
0.308	104900	2	C1	TRPV1-Cre::ChR2	male	R2	-450	552
0.308	104900	2	C1	TRPV1-Cre::ChR2	male	R2	-425	576
0.308	104900	2	C1	TRPV1-Cre::ChR2	male	R2	-400	593
0.308	104900	2	C1	TRPV1-Cre::ChR2	male	R2	-375	569
0.308	104900	2	C1	TRPV1-Cre::ChR2	male	R2	-350	617
0.308	104900	2	C1	TRPV1-Cre::ChR2	male	R2	-325	595
0.308	104900	2	C1	TRPV1-Cre::ChR2	male	R2	-300	558
0.308	104900	2	C1	TRPV1-Cre::ChR2	male	R2	-275	574
0.308	104900	2	C1	TRPV1-Cre::ChR2	male	R2	-250	593
0.308	104900	2	C1	TRPV1-Cre::ChR2	male	R2	-225	580
0.308	104900	2	C1	TRPV1-Cre::ChR2	male	R2	-200	611
0.308	104900	2	C1	TRPV1-Cre::ChR2	male	R2	-175	645
0.308	104900	2	C1	TRPV1-Cre::ChR2	male	R2	-150	575
0.308	104900	2	C1	TRPV1-Cre::ChR2	male	R2	-125	531
0.308	104900	2	C1	TRPV1-Cre::ChR2	male	R2	-100	577
0.308	104900	2	C1	TRPV1-Cre::ChR2	male	R2	-75	627
0.308	104900	2	C1	TRPV1-Cre::ChR2	male	R2	-50	588
0.308	104900	2	C1	TRPV1-Cre::ChR2	male	R2	-25	603
0.308	104900	2	C1	TRPV1-Cre::ChR2	male	R2	0	5279
0.308	104900	2	C1	TRPV1-Cre::ChR2	male	R2	25	5276
0.308	104900	2	C1	TRPV1-Cre::ChR2	male	R2	50	572
0.308	104900	2	C1	TRPV1-Cre::ChR2	male	R2	75	595
0.308	104900	2	C1	TRPV1-Cre::ChR2	male	R2	100	596
0.308	104900	2	C1	TRPV1-Cre::ChR2	male	R2	125	600
0.308	104900	2	C1	TRPV1-Cre::ChR2	male	R2	150	552
0.308	104900	2	C1	TRPV1-Cre::ChR2	male	R2	175	577
0.308	104900	2	C1	TRPV1-Cre::ChR2	male	R2	200	674
0.308	104900	2	C1	TRPV1-Cre::ChR2	male	R2	225	726
0.308	104900	2	C1	TRPV1-Cre::ChR2	male	R2	250	731
0.308	104900	2	C1	TRPV1-Cre::ChR2	male	R2	275	746
0.308	104900	2	C1	TRPV1-Cre::ChR2	male	R2	300	656
0.308	104900	2	C1	TRPV1-Cre::ChR2	male	R2	325	633
0.308	104900	2	C1	TRPV1-Cre::ChR2	male	R2	350	586
0.308	104900	2	C1	TRPV1-Cre::ChR2	male	R2	375	661
0.308	104900	2	C1	TRPV1-Cre::ChR2	male	R2	400	612
0.308	104900	2	C1	TRPV1-Cre::ChR2	male	R2	425	602
0.308	104900	2	C1	TRPV1-Cre::ChR2	male	R2	450	598
0.308	104900	2	C1	TRPV1-Cre::ChR2	male	R2	475	577
0.308	104900	2	C1	TRPV1-Cre::ChR2	male	R2	500	570
0.308	104900	2	C1	TRPV1-Cre::ChR2	male	R2	525	554
0.308	104900	2	C1	TRPV1-Cre::ChR2	male	R2	550	539
0.308	104900	2	C1	TRPV1-Cre::ChR2	male	R2	575	558
0.308	104900	2	C1	TRPV1-Cre::ChR2	male	R2	600	577
0.308	104900	2	C1	TRPV1-Cre::ChR2	male	R2	625	589
0.308	104900	2	C1	TRPV1-Cre::ChR2	male	R2	650	627
0.308	104900	2	C1	TRPV1-Cre::ChR2	male	R2	675	591
0.308	104900	2	C1	TRPV1-Cre::ChR2	male	R2	700	613
0.308	104900	2	C1	TRPV1-Cre::ChR2	male	R2	725	572
0.308	104900	2	C1	TRPV1-Cre::ChR2	male	R2	750	547
0.308	104900	2	C1	TRPV1-Cre::ChR2	male	R2	775	561
0.308	104900	2	C1	TRPV1-Cre::ChR2	male	R2	800	576
0.308	104900	2	C1	TRPV1-Cre::ChR2	male	R2	825	574
0.308	104900	2	C1	TRPV1-Cre::ChR2	male	R2	850	571
0.308	104900	2	C1	TRPV1-Cre::ChR2	male	R2	875	576
0.308	104900	2	C1	TRPV1-Cre::ChR2	male	R2	900	560
0.308	104900	2	C1	TRPV1-Cre::ChR2	male	R2	925	564
0.308	104900	2	C1	TRPV1-Cre::ChR2	male	R2	950	588
0.308	104900	2	C1	TRPV1-Cre::ChR2	male	R2	975	556
0.308	104900	2	C1	TRPV1-Cre::ChR2	male	R2	1000	597
0.308	104746	2	C1	TRPV1-Cre::ChR2	male	L2	-450	2713
0.308	104746	2	C1	TRPV1-Cre::ChR2	male	L2	-425	3011
0.308	104746	2	C1	TRPV1-Cre::ChR2	male	L2	-400	1440
0.308	104746	2	C1	TRPV1-Cre::ChR2	male	L2	-375	2047
0.308	104746	2	C1	TRPV1-Cre::ChR2	male	L2	-350	1538
0.308	104746	2	C1	TRPV1-Cre::ChR2	male	L2	-325	2368
0.308	104746	2	C1	TRPV1-Cre::ChR2	male	L2	-300	2726
0.308	104746	2	C1	TRPV1-Cre::ChR2	male	L2	-275	2789
0.308	104746	2	C1	TRPV1-Cre::ChR2	male	L2	-250	2325
0.308	104746	2	C1	TRPV1-Cre::ChR2	male	L2	-225	1672
0.308	104746	2	C1	TRPV1-Cre::ChR2	male	L2	-200	2293
0.308	104746	2	C1	TRPV1-Cre::ChR2	male	L2	-175	2589
0.308	104746	2	C1	TRPV1-Cre::ChR2	male	L2	-150	2076
0.308	104746	2	C1	TRPV1-Cre::ChR2	male	L2	-125	2154
0.308	104746	2	C1	TRPV1-Cre::ChR2	male	L2	-100	1558
0.308	104746	2	C1	TRPV1-Cre::ChR2	male	L2	-75	1941
0.308	104746	2	C1	TRPV1-Cre::ChR2	male	L2	-50	1816
0.308	104746	2	C1	TRPV1-Cre::ChR2	male	L2	-25	1984
0.308	104746	2	C1	TRPV1-Cre::ChR2	male	L2	0	6351
0.308	104746	2	C1	TRPV1-Cre::ChR2	male	L2	25	6472
0.308	104746	2	C1	TRPV1-Cre::ChR2	male	L2	50	2208
0.308	104746	2	C1	TRPV1-Cre::ChR2	male	L2	75	3044
0.308	104746	2	C1	TRPV1-Cre::ChR2	male	L2	100	2876
0.308	104746	2	C1	TRPV1-Cre::ChR2	male	L2	125	2492
0.308	104746	2	C1	TRPV1-Cre::ChR2	male	L2	150	1990
0.308	104746	2	C1	TRPV1-Cre::ChR2	male	L2	175	1800
0.308	104746	2	C1	TRPV1-Cre::ChR2	male	L2	200	1978
0.308	104746	2	C1	TRPV1-Cre::ChR2	male	L2	225	2153
0.308	104746	2	C1	TRPV1-Cre::ChR2	male	L2	250	1891
0.308	104746	2	C1	TRPV1-Cre::ChR2	male	L2	275	2289
0.308	104746	2	C1	TRPV1-Cre::ChR2	male	L2	300	1908
0.308	104746	2	C1	TRPV1-Cre::ChR2	male	L2	325	1708
0.308	104746	2	C1	TRPV1-Cre::ChR2	male	L2	350	1644
0.308	104746	2	C1	TRPV1-Cre::ChR2	male	L2	375	1957
0.308	104746	2	C1	TRPV1-Cre::ChR2	male	L2	400	1908
0.308	104746	2	C1	TRPV1-Cre::ChR2	male	L2	425	2308
0.308	104746	2	C1	TRPV1-Cre::ChR2	male	L2	450	1956
0.308	104746	2	C1	TRPV1-Cre::ChR2	male	L2	475	1584
0.308	104746	2	C1	TRPV1-Cre::ChR2	male	L2	500	1966
0.308	104746	2	C1	TRPV1-Cre::ChR2	male	L2	525	2250
0.308	104746	2	C1	TRPV1-Cre::ChR2	male	L2	550	2631
0.308	104746	2	C1	TRPV1-Cre::ChR2	male	L2	575	2023
0.308	104746	2	C1	TRPV1-Cre::ChR2	male	L2	600	2343
0.308	104746	2	C1	TRPV1-Cre::ChR2	male	L2	625	2565
0.308	104746	2	C1	TRPV1-Cre::ChR2	male	L2	650	1935
0.308	104746	2	C1	TRPV1-Cre::ChR2	male	L2	675	1146
0.308	104746	2	C1	TRPV1-Cre::ChR2	male	L2	700	1320
0.308	104746	2	C1	TRPV1-Cre::ChR2	male	L2	725	1805
0.308	104746	2	C1	TRPV1-Cre::ChR2	male	L2	750	1841
0.308	104746	2	C1	TRPV1-Cre::ChR2	male	L2	775	1371
0.308	104746	2	C1	TRPV1-Cre::ChR2	male	L2	800	1369
0.308	104746	2	C1	TRPV1-Cre::ChR2	male	L2	825	1636
0.308	104746	2	C1	TRPV1-Cre::ChR2	male	L2	850	1232
0.308	104746	2	C1	TRPV1-Cre::ChR2	male	L2	875	1503
0.308	104746	2	C1	TRPV1-Cre::ChR2	male	L2	900	2111
0.308	104746	2	C1	TRPV1-Cre::ChR2	male	L2	925	2854
0.308	104746	2	C1	TRPV1-Cre::ChR2	male	L2	950	1778
0.308	104746	2	C1	TRPV1-Cre::ChR2	male	L2	975	952
0.308	104746	2	C1	TRPV1-Cre::ChR2	male	L2	1000	1279
0.308	111049	7	A4	TRPV1-Cre::ChR2	female	R1	-450	514
0.308	111049	7	A4	TRPV1-Cre::ChR2	female	R1	-425	511
0.308	111049	7	A4	TRPV1-Cre::ChR2	female	R1	-400	490
0.308	111049	7	A4	TRPV1-Cre::ChR2	female	R1	-375	475
0.308	111049	7	A4	TRPV1-Cre::ChR2	female	R1	-350	520
0.308	111049	7	A4	TRPV1-Cre::ChR2	female	R1	-325	585
0.308	111049	7	A4	TRPV1-Cre::ChR2	female	R1	-300	509
0.308	111049	7	A4	TRPV1-Cre::ChR2	female	R1	-275	510
0.308	111049	7	A4	TRPV1-Cre::ChR2	female	R1	-250	521
0.308	111049	7	A4	TRPV1-Cre::ChR2	female	R1	-225	508
0.308	111049	7	A4	TRPV1-Cre::ChR2	female	R1	-200	486
0.308	111049	7	A4	TRPV1-Cre::ChR2	female	R1	-175	482
0.308	111049	7	A4	TRPV1-Cre::ChR2	female	R1	-150	488
0.308	111049	7	A4	TRPV1-Cre::ChR2	female	R1	-125	466
0.308	111049	7	A4	TRPV1-Cre::ChR2	female	R1	-100	456
0.308	111049	7	A4	TRPV1-Cre::ChR2	female	R1	-75	458
0.308	111049	7	A4	TRPV1-Cre::ChR2	female	R1	-50	543
0.308	111049	7	A4	TRPV1-Cre::ChR2	female	R1	-25	589
0.308	111049	7	A4	TRPV1-Cre::ChR2	female	R1	0	6104
0.308	111049	7	A4	TRPV1-Cre::ChR2	female	R1	25	6130
0.308	111049	7	A4	TRPV1-Cre::ChR2	female	R1	50	507
0.308	111049	7	A4	TRPV1-Cre::ChR2	female	R1	75	558
0.308	111049	7	A4	TRPV1-Cre::ChR2	female	R1	100	512
0.308	111049	7	A4	TRPV1-Cre::ChR2	female	R1	125	491
0.308	111049	7	A4	TRPV1-Cre::ChR2	female	R1	150	487
0.308	111049	7	A4	TRPV1-Cre::ChR2	female	R1	175	505
0.308	111049	7	A4	TRPV1-Cre::ChR2	female	R1	200	509
0.308	111049	7	A4	TRPV1-Cre::ChR2	female	R1	225	504
0.308	111049	7	A4	TRPV1-Cre::ChR2	female	R1	250	588
0.308	111049	7	A4	TRPV1-Cre::ChR2	female	R1	275	476
0.308	111049	7	A4	TRPV1-Cre::ChR2	female	R1	300	506
0.308	111049	7	A4	TRPV1-Cre::ChR2	female	R1	325	485
0.308	111049	7	A4	TRPV1-Cre::ChR2	female	R1	350	458
0.308	111049	7	A4	TRPV1-Cre::ChR2	female	R1	375	498
0.308	111049	7	A4	TRPV1-Cre::ChR2	female	R1	400	538
0.308	111049	7	A4	TRPV1-Cre::ChR2	female	R1	425	567
0.308	111049	7	A4	TRPV1-Cre::ChR2	female	R1	450	516
0.308	111049	7	A4	TRPV1-Cre::ChR2	female	R1	475	484
0.308	111049	7	A4	TRPV1-Cre::ChR2	female	R1	500	503
0.308	111049	7	A4	TRPV1-Cre::ChR2	female	R1	525	484
0.308	111049	7	A4	TRPV1-Cre::ChR2	female	R1	550	507
0.308	111049	7	A4	TRPV1-Cre::ChR2	female	R1	575	512
0.308	111049	7	A4	TRPV1-Cre::ChR2	female	R1	600	527
0.308	111049	7	A4	TRPV1-Cre::ChR2	female	R1	625	572
0.308	111049	7	A4	TRPV1-Cre::ChR2	female	R1	650	451
0.308	111049	7	A4	TRPV1-Cre::ChR2	female	R1	675	492
0.308	111049	7	A4	TRPV1-Cre::ChR2	female	R1	700	476
0.308	111049	7	A4	TRPV1-Cre::ChR2	female	R1	725	489
0.308	111049	7	A4	TRPV1-Cre::ChR2	female	R1	750	529
0.308	111049	7	A4	TRPV1-Cre::ChR2	female	R1	775	517
0.308	111049	7	A4	TRPV1-Cre::ChR2	female	R1	800	576
0.308	111049	7	A4	TRPV1-Cre::ChR2	female	R1	825	544
0.308	111049	7	A4	TRPV1-Cre::ChR2	female	R1	850	500
0.308	111049	7	A4	TRPV1-Cre::ChR2	female	R1	875	518
0.308	111049	7	A4	TRPV1-Cre::ChR2	female	R1	900	496
0.308	111049	7	A4	TRPV1-Cre::ChR2	female	R1	925	504
0.308	111049	7	A4	TRPV1-Cre::ChR2	female	R1	950	455
0.308	111049	7	A4	TRPV1-Cre::ChR2	female	R1	975	428
0.308	111049	7	A4	TRPV1-Cre::ChR2	female	R1	1000	463
0.308	104931	4	C1	TRPV1-Cre::ChR2	female	R2	-450	1308
0.308	104931	4	C1	TRPV1-Cre::ChR2	female	R2	-425	1362
0.308	104931	4	C1	TRPV1-Cre::ChR2	female	R2	-400	1253
0.308	104931	4	C1	TRPV1-Cre::ChR2	female	R2	-375	1389
0.308	104931	4	C1	TRPV1-Cre::ChR2	female	R2	-350	1273
0.308	104931	4	C1	TRPV1-Cre::ChR2	female	R2	-325	1335
0.308	104931	4	C1	TRPV1-Cre::ChR2	female	R2	-300	1362
0.308	104931	4	C1	TRPV1-Cre::ChR2	female	R2	-275	1271
0.308	104931	4	C1	TRPV1-Cre::ChR2	female	R2	-250	1254
0.308	104931	4	C1	TRPV1-Cre::ChR2	female	R2	-225	1325
0.308	104931	4	C1	TRPV1-Cre::ChR2	female	R2	-200	1345
0.308	104931	4	C1	TRPV1-Cre::ChR2	female	R2	-175	1403
0.308	104931	4	C1	TRPV1-Cre::ChR2	female	R2	-150	1420
0.308	104931	4	C1	TRPV1-Cre::ChR2	female	R2	-125	1307
0.308	104931	4	C1	TRPV1-Cre::ChR2	female	R2	-100	1354
0.308	104931	4	C1	TRPV1-Cre::ChR2	female	R2	-75	1352
0.308	104931	4	C1	TRPV1-Cre::ChR2	female	R2	-50	1683
0.308	104931	4	C1	TRPV1-Cre::ChR2	female	R2	-25	1582
0.308	104931	4	C1	TRPV1-Cre::ChR2	female	R2	0	7606
0.308	104931	4	C1	TRPV1-Cre::ChR2	female	R2	25	7478
0.308	104931	4	C1	TRPV1-Cre::ChR2	female	R2	50	1254
0.308	104931	4	C1	TRPV1-Cre::ChR2	female	R2	75	1297
0.308	104931	4	C1	TRPV1-Cre::ChR2	female	R2	100	1439
0.308	104931	4	C1	TRPV1-Cre::ChR2	female	R2	125	1693
0.308	104931	4	C1	TRPV1-Cre::ChR2	female	R2	150	1735
0.308	104931	4	C1	TRPV1-Cre::ChR2	female	R2	175	1534
0.308	104931	4	C1	TRPV1-Cre::ChR2	female	R2	200	1422
0.308	104931	4	C1	TRPV1-Cre::ChR2	female	R2	225	1406
0.308	104931	4	C1	TRPV1-Cre::ChR2	female	R2	250	1389
0.308	104931	4	C1	TRPV1-Cre::ChR2	female	R2	275	1382
0.308	104931	4	C1	TRPV1-Cre::ChR2	female	R2	300	1357
0.308	104931	4	C1	TRPV1-Cre::ChR2	female	R2	325	1555
0.308	104931	4	C1	TRPV1-Cre::ChR2	female	R2	350	1652
0.308	104931	4	C1	TRPV1-Cre::ChR2	female	R2	375	1590
0.308	104931	4	C1	TRPV1-Cre::ChR2	female	R2	400	1405
0.308	104931	4	C1	TRPV1-Cre::ChR2	female	R2	425	1430
0.308	104931	4	C1	TRPV1-Cre::ChR2	female	R2	450	1299
0.308	104931	4	C1	TRPV1-Cre::ChR2	female	R2	475	1275
0.308	104931	4	C1	TRPV1-Cre::ChR2	female	R2	500	1321
0.308	104931	4	C1	TRPV1-Cre::ChR2	female	R2	525	1271
0.308	104931	4	C1	TRPV1-Cre::ChR2	female	R2	550	1283
0.308	104931	4	C1	TRPV1-Cre::ChR2	female	R2	575	1321
0.308	104931	4	C1	TRPV1-Cre::ChR2	female	R2	600	1347
0.308	104931	4	C1	TRPV1-Cre::ChR2	female	R2	625	1326
0.308	104931	4	C1	TRPV1-Cre::ChR2	female	R2	650	1317
0.308	104931	4	C1	TRPV1-Cre::ChR2	female	R2	675	1280
0.308	104931	4	C1	TRPV1-Cre::ChR2	female	R2	700	1294
0.308	104931	4	C1	TRPV1-Cre::ChR2	female	R2	725	1318
0.308	104931	4	C1	TRPV1-Cre::ChR2	female	R2	750	1323
0.308	104931	4	C1	TRPV1-Cre::ChR2	female	R2	775	1310
0.308	104931	4	C1	TRPV1-Cre::ChR2	female	R2	800	1489
0.308	104931	4	C1	TRPV1-Cre::ChR2	female	R2	825	1399
0.308	104931	4	C1	TRPV1-Cre::ChR2	female	R2	850	1382
0.308	104931	4	C1	TRPV1-Cre::ChR2	female	R2	875	1337
0.308	104931	4	C1	TRPV1-Cre::ChR2	female	R2	900	1286
0.308	104931	4	C1	TRPV1-Cre::ChR2	female	R2	925	1236
0.308	104931	4	C1	TRPV1-Cre::ChR2	female	R2	950	1269
0.308	104931	4	C1	TRPV1-Cre::ChR2	female	R2	975	1335
0.308	104931	4	C1	TRPV1-Cre::ChR2	female	R2	1000	1266
0.308	105311	4	C1	TRPV1-Cre::ChR2	female	R3	-450	1773
0.308	105311	4	C1	TRPV1-Cre::ChR2	female	R3	-425	1814
0.308	105311	4	C1	TRPV1-Cre::ChR2	female	R3	-400	1902
0.308	105311	4	C1	TRPV1-Cre::ChR2	female	R3	-375	1863
0.308	105311	4	C1	TRPV1-Cre::ChR2	female	R3	-350	1971
0.308	105311	4	C1	TRPV1-Cre::ChR2	female	R3	-325	2042
0.308	105311	4	C1	TRPV1-Cre::ChR2	female	R3	-300	1990
0.308	105311	4	C1	TRPV1-Cre::ChR2	female	R3	-275	1858
0.308	105311	4	C1	TRPV1-Cre::ChR2	female	R3	-250	1851
0.308	105311	4	C1	TRPV1-Cre::ChR2	female	R3	-225	1798
0.308	105311	4	C1	TRPV1-Cre::ChR2	female	R3	-200	1846
0.308	105311	4	C1	TRPV1-Cre::ChR2	female	R3	-175	1756
0.308	105311	4	C1	TRPV1-Cre::ChR2	female	R3	-150	1819
0.308	105311	4	C1	TRPV1-Cre::ChR2	female	R3	-125	1842
0.308	105311	4	C1	TRPV1-Cre::ChR2	female	R3	-100	1865
0.308	105311	4	C1	TRPV1-Cre::ChR2	female	R3	-75	1846
0.308	105311	4	C1	TRPV1-Cre::ChR2	female	R3	-50	1877
0.308	105311	4	C1	TRPV1-Cre::ChR2	female	R3	-25	1899
0.308	105311	4	C1	TRPV1-Cre::ChR2	female	R3	0	8861
0.308	105311	4	C1	TRPV1-Cre::ChR2	female	R3	25	8592
0.308	105311	4	C1	TRPV1-Cre::ChR2	female	R3	50	1881
0.308	105311	4	C1	TRPV1-Cre::ChR2	female	R3	75	1900
0.308	105311	4	C1	TRPV1-Cre::ChR2	female	R3	100	1829
0.308	105311	4	C1	TRPV1-Cre::ChR2	female	R3	125	1779
0.308	105311	4	C1	TRPV1-Cre::ChR2	female	R3	150	1833
0.308	105311	4	C1	TRPV1-Cre::ChR2	female	R3	175	1991
0.308	105311	4	C1	TRPV1-Cre::ChR2	female	R3	200	1874
0.308	105311	4	C1	TRPV1-Cre::ChR2	female	R3	225	1948
0.308	105311	4	C1	TRPV1-Cre::ChR2	female	R3	250	1842
0.308	105311	4	C1	TRPV1-Cre::ChR2	female	R3	275	2209
0.308	105311	4	C1	TRPV1-Cre::ChR2	female	R3	300	1770
0.308	105311	4	C1	TRPV1-Cre::ChR2	female	R3	325	1989
0.308	105311	4	C1	TRPV1-Cre::ChR2	female	R3	350	1891
0.308	105311	4	C1	TRPV1-Cre::ChR2	female	R3	375	1842
0.308	105311	4	C1	TRPV1-Cre::ChR2	female	R3	400	1841
0.308	105311	4	C1	TRPV1-Cre::ChR2	female	R3	425	1818
0.308	105311	4	C1	TRPV1-Cre::ChR2	female	R3	450	1893
0.308	105311	4	C1	TRPV1-Cre::ChR2	female	R3	475	1968
0.308	105311	4	C1	TRPV1-Cre::ChR2	female	R3	500	1897
0.308	105311	4	C1	TRPV1-Cre::ChR2	female	R3	525	1775
0.308	105311	4	C1	TRPV1-Cre::ChR2	female	R3	550	1977
0.308	105311	4	C1	TRPV1-Cre::ChR2	female	R3	575	1782
0.308	105311	4	C1	TRPV1-Cre::ChR2	female	R3	600	1814
0.308	105311	4	C1	TRPV1-Cre::ChR2	female	R3	625	1820
0.308	105311	4	C1	TRPV1-Cre::ChR2	female	R3	650	1861
0.308	105311	4	C1	TRPV1-Cre::ChR2	female	R3	675	1863
0.308	105311	4	C1	TRPV1-Cre::ChR2	female	R3	700	1831
0.308	105311	4	C1	TRPV1-Cre::ChR2	female	R3	725	1897
0.308	105311	4	C1	TRPV1-Cre::ChR2	female	R3	750	2107
0.308	105311	4	C1	TRPV1-Cre::ChR2	female	R3	775	1830
0.308	105311	4	C1	TRPV1-Cre::ChR2	female	R3	800	1855
0.308	105311	4	C1	TRPV1-Cre::ChR2	female	R3	825	1861
0.308	105311	4	C1	TRPV1-Cre::ChR2	female	R3	850	1716
0.308	105311	4	C1	TRPV1-Cre::ChR2	female	R3	875	1894
0.308	105311	4	C1	TRPV1-Cre::ChR2	female	R3	900	1909
0.308	105311	4	C1	TRPV1-Cre::ChR2	female	R3	925	1935
0.308	105311	4	C1	TRPV1-Cre::ChR2	female	R3	950	1855
0.308	105311	4	C1	TRPV1-Cre::ChR2	female	R3	975	2048
0.308	105311	4	C1	TRPV1-Cre::ChR2	female	R3	1000	1850
0.308	111701	10	B3	TRPV1-Cre::ChR2	male	L3	-450	2764
0.308	111701	10	B3	TRPV1-Cre::ChR2	male	L3	-425	1281
0.308	111701	10	B3	TRPV1-Cre::ChR2	male	L3	-400	1459
0.308	111701	10	B3	TRPV1-Cre::ChR2	male	L3	-375	2123
0.308	111701	10	B3	TRPV1-Cre::ChR2	male	L3	-350	1840
0.308	111701	10	B3	TRPV1-Cre::ChR2	male	L3	-325	1210
0.308	111701	10	B3	TRPV1-Cre::ChR2	male	L3	-300	938
0.308	111701	10	B3	TRPV1-Cre::ChR2	male	L3	-275	745
0.308	111701	10	B3	TRPV1-Cre::ChR2	male	L3	-250	718
0.308	111701	10	B3	TRPV1-Cre::ChR2	male	L3	-225	1113
0.308	111701	10	B3	TRPV1-Cre::ChR2	male	L3	-200	1465
0.308	111701	10	B3	TRPV1-Cre::ChR2	male	L3	-175	1037
0.308	111701	10	B3	TRPV1-Cre::ChR2	male	L3	-150	1039
0.308	111701	10	B3	TRPV1-Cre::ChR2	male	L3	-125	880
0.308	111701	10	B3	TRPV1-Cre::ChR2	male	L3	-100	936
0.308	111701	10	B3	TRPV1-Cre::ChR2	male	L3	-75	623
0.308	111701	10	B3	TRPV1-Cre::ChR2	male	L3	-50	767
0.308	111701	10	B3	TRPV1-Cre::ChR2	male	L3	-25	1347
0.308	111701	10	B3	TRPV1-Cre::ChR2	male	L3	0	8016
0.308	111701	10	B3	TRPV1-Cre::ChR2	male	L3	25	7408
0.308	111701	10	B3	TRPV1-Cre::ChR2	male	L3	50	942
0.308	111701	10	B3	TRPV1-Cre::ChR2	male	L3	75	810
0.308	111701	10	B3	TRPV1-Cre::ChR2	male	L3	100	1100
0.308	111701	10	B3	TRPV1-Cre::ChR2	male	L3	125	1441
0.308	111701	10	B3	TRPV1-Cre::ChR2	male	L3	150	1764
0.308	111701	10	B3	TRPV1-Cre::ChR2	male	L3	175	1539
0.308	111701	10	B3	TRPV1-Cre::ChR2	male	L3	200	1897
0.308	111701	10	B3	TRPV1-Cre::ChR2	male	L3	225	1070
0.308	111701	10	B3	TRPV1-Cre::ChR2	male	L3	250	1439
0.308	111701	10	B3	TRPV1-Cre::ChR2	male	L3	275	1673
0.308	111701	10	B3	TRPV1-Cre::ChR2	male	L3	300	1766
0.308	111701	10	B3	TRPV1-Cre::ChR2	male	L3	325	1365
0.308	111701	10	B3	TRPV1-Cre::ChR2	male	L3	350	1364
0.308	111701	10	B3	TRPV1-Cre::ChR2	male	L3	375	1347
0.308	111701	10	B3	TRPV1-Cre::ChR2	male	L3	400	1363
0.308	111701	10	B3	TRPV1-Cre::ChR2	male	L3	425	2073
0.308	111701	10	B3	TRPV1-Cre::ChR2	male	L3	450	2748
0.308	111701	10	B3	TRPV1-Cre::ChR2	male	L3	475	1730
0.308	111701	10	B3	TRPV1-Cre::ChR2	male	L3	500	1848
0.308	111701	10	B3	TRPV1-Cre::ChR2	male	L3	525	2203
0.308	111701	10	B3	TRPV1-Cre::ChR2	male	L3	550	2321
0.308	111701	10	B3	TRPV1-Cre::ChR2	male	L3	575	1862
0.308	111701	10	B3	TRPV1-Cre::ChR2	male	L3	600	1663
0.308	111701	10	B3	TRPV1-Cre::ChR2	male	L3	625	2094
0.308	111701	10	B3	TRPV1-Cre::ChR2	male	L3	650	2028
0.308	111701	10	B3	TRPV1-Cre::ChR2	male	L3	675	1878
0.308	111701	10	B3	TRPV1-Cre::ChR2	male	L3	700	1738
0.308	111701	10	B3	TRPV1-Cre::ChR2	male	L3	725	1497
0.308	111701	10	B3	TRPV1-Cre::ChR2	male	L3	750	1619
0.308	111701	10	B3	TRPV1-Cre::ChR2	male	L3	775	1435
0.308	111701	10	B3	TRPV1-Cre::ChR2	male	L3	800	1580
0.308	111701	10	B3	TRPV1-Cre::ChR2	male	L3	825	2205
0.308	111701	10	B3	TRPV1-Cre::ChR2	male	L3	850	3346
0.308	111701	10	B3	TRPV1-Cre::ChR2	male	L3	875	4600
0.308	111701	10	B3	TRPV1-Cre::ChR2	male	L3	900	4775
0.308	111701	10	B3	TRPV1-Cre::ChR2	male	L3	925	3367
0.308	111701	10	B3	TRPV1-Cre::ChR2	male	L3	950	2883
0.308	111701	10	B3	TRPV1-Cre::ChR2	male	L3	975	2839
0.308	111701	10	B3	TRPV1-Cre::ChR2	male	L3	1000	3953
0.308	104946	5	B6	TRPV1-Cre::ChR2	male	R2	-450	650
0.308	104946	5	B6	TRPV1-Cre::ChR2	male	R2	-425	680
0.308	104946	5	B6	TRPV1-Cre::ChR2	male	R2	-400	726
0.308	104946	5	B6	TRPV1-Cre::ChR2	male	R2	-375	720
0.308	104946	5	B6	TRPV1-Cre::ChR2	male	R2	-350	679
0.308	104946	5	B6	TRPV1-Cre::ChR2	male	R2	-325	702
0.308	104946	5	B6	TRPV1-Cre::ChR2	male	R2	-300	822
0.308	104946	5	B6	TRPV1-Cre::ChR2	male	R2	-275	748
0.308	104946	5	B6	TRPV1-Cre::ChR2	male	R2	-250	718
0.308	104946	5	B6	TRPV1-Cre::ChR2	male	R2	-225	628
0.308	104946	5	B6	TRPV1-Cre::ChR2	male	R2	-200	736
0.308	104946	5	B6	TRPV1-Cre::ChR2	male	R2	-175	649
0.308	104946	5	B6	TRPV1-Cre::ChR2	male	R2	-150	658
0.308	104946	5	B6	TRPV1-Cre::ChR2	male	R2	-125	659
0.308	104946	5	B6	TRPV1-Cre::ChR2	male	R2	-100	683
0.308	104946	5	B6	TRPV1-Cre::ChR2	male	R2	-75	684
0.308	104946	5	B6	TRPV1-Cre::ChR2	male	R2	-50	656
0.308	104946	5	B6	TRPV1-Cre::ChR2	male	R2	-25	701
0.308	104946	5	B6	TRPV1-Cre::ChR2	male	R2	0	18464
0.308	104946	5	B6	TRPV1-Cre::ChR2	male	R2	25	19393
0.308	104946	5	B6	TRPV1-Cre::ChR2	male	R2	50	693
0.308	104946	5	B6	TRPV1-Cre::ChR2	male	R2	75	697
0.308	104946	5	B6	TRPV1-Cre::ChR2	male	R2	100	655
0.308	104946	5	B6	TRPV1-Cre::ChR2	male	R2	125	636
0.308	104946	5	B6	TRPV1-Cre::ChR2	male	R2	150	635
0.308	104946	5	B6	TRPV1-Cre::ChR2	male	R2	175	678
0.308	104946	5	B6	TRPV1-Cre::ChR2	male	R2	200	668
0.308	104946	5	B6	TRPV1-Cre::ChR2	male	R2	225	650
0.308	104946	5	B6	TRPV1-Cre::ChR2	male	R2	250	679
0.308	104946	5	B6	TRPV1-Cre::ChR2	male	R2	275	700
0.308	104946	5	B6	TRPV1-Cre::ChR2	male	R2	300	657
0.308	104946	5	B6	TRPV1-Cre::ChR2	male	R2	325	650
0.308	104946	5	B6	TRPV1-Cre::ChR2	male	R2	350	673
0.308	104946	5	B6	TRPV1-Cre::ChR2	male	R2	375	652
0.308	104946	5	B6	TRPV1-Cre::ChR2	male	R2	400	692
0.308	104946	5	B6	TRPV1-Cre::ChR2	male	R2	425	643
0.308	104946	5	B6	TRPV1-Cre::ChR2	male	R2	450	634
0.308	104946	5	B6	TRPV1-Cre::ChR2	male	R2	475	638
0.308	104946	5	B6	TRPV1-Cre::ChR2	male	R2	500	643
0.308	104946	5	B6	TRPV1-Cre::ChR2	male	R2	525	686
0.308	104946	5	B6	TRPV1-Cre::ChR2	male	R2	550	698
0.308	104946	5	B6	TRPV1-Cre::ChR2	male	R2	575	650
0.308	104946	5	B6	TRPV1-Cre::ChR2	male	R2	600	720
0.308	104946	5	B6	TRPV1-Cre::ChR2	male	R2	625	790
0.308	104946	5	B6	TRPV1-Cre::ChR2	male	R2	650	631
0.308	104946	5	B6	TRPV1-Cre::ChR2	male	R2	675	684
0.308	104946	5	B6	TRPV1-Cre::ChR2	male	R2	700	636
0.308	104946	5	B6	TRPV1-Cre::ChR2	male	R2	725	650
0.308	104946	5	B6	TRPV1-Cre::ChR2	male	R2	750	675
0.308	104946	5	B6	TRPV1-Cre::ChR2	male	R2	775	692
0.308	104946	5	B6	TRPV1-Cre::ChR2	male	R2	800	611
0.308	104946	5	B6	TRPV1-Cre::ChR2	male	R2	825	659
0.308	104946	5	B6	TRPV1-Cre::ChR2	male	R2	850	664
0.308	104946	5	B6	TRPV1-Cre::ChR2	male	R2	875	653
0.308	104946	5	B6	TRPV1-Cre::ChR2	male	R2	900	661
0.308	104946	5	B6	TRPV1-Cre::ChR2	male	R2	925	665
0.308	104946	5	B6	TRPV1-Cre::ChR2	male	R2	950	695
0.308	104946	5	B6	TRPV1-Cre::ChR2	male	R2	975	623
0.308	104946	5	B6	TRPV1-Cre::ChR2	male	R2	1000	875
0.308	105040	4	C1	TRPV1-Cre::ChR2	female	L3	-450	1361
0.308	105040	4	C1	TRPV1-Cre::ChR2	female	L3	-425	1527
0.308	105040	4	C1	TRPV1-Cre::ChR2	female	L3	-400	1340
0.308	105040	4	C1	TRPV1-Cre::ChR2	female	L3	-375	1268
0.308	105040	4	C1	TRPV1-Cre::ChR2	female	L3	-350	1334
0.308	105040	4	C1	TRPV1-Cre::ChR2	female	L3	-325	1259
0.308	105040	4	C1	TRPV1-Cre::ChR2	female	L3	-300	1360
0.308	105040	4	C1	TRPV1-Cre::ChR2	female	L3	-275	1333
0.308	105040	4	C1	TRPV1-Cre::ChR2	female	L3	-250	1256
0.308	105040	4	C1	TRPV1-Cre::ChR2	female	L3	-225	1287
0.308	105040	4	C1	TRPV1-Cre::ChR2	female	L3	-200	1270
0.308	105040	4	C1	TRPV1-Cre::ChR2	female	L3	-175	1258
0.308	105040	4	C1	TRPV1-Cre::ChR2	female	L3	-150	1237
0.308	105040	4	C1	TRPV1-Cre::ChR2	female	L3	-125	1306
0.308	105040	4	C1	TRPV1-Cre::ChR2	female	L3	-100	1321
0.308	105040	4	C1	TRPV1-Cre::ChR2	female	L3	-75	1355
0.308	105040	4	C1	TRPV1-Cre::ChR2	female	L3	-50	1404
0.308	105040	4	C1	TRPV1-Cre::ChR2	female	L3	-25	1459
0.308	105040	4	C1	TRPV1-Cre::ChR2	female	L3	0	8926
0.308	105040	4	C1	TRPV1-Cre::ChR2	female	L3	25	8956
0.308	105040	4	C1	TRPV1-Cre::ChR2	female	L3	50	6275
0.308	105040	4	C1	TRPV1-Cre::ChR2	female	L3	75	8403
0.308	105040	4	C1	TRPV1-Cre::ChR2	female	L3	100	7967
0.308	105040	4	C1	TRPV1-Cre::ChR2	female	L3	125	5351
0.308	105040	4	C1	TRPV1-Cre::ChR2	female	L3	150	4131
0.308	105040	4	C1	TRPV1-Cre::ChR2	female	L3	175	4202
0.308	105040	4	C1	TRPV1-Cre::ChR2	female	L3	200	3733
0.308	105040	4	C1	TRPV1-Cre::ChR2	female	L3	225	3155
0.308	105040	4	C1	TRPV1-Cre::ChR2	female	L3	250	2787
0.308	105040	4	C1	TRPV1-Cre::ChR2	female	L3	275	2511
0.308	105040	4	C1	TRPV1-Cre::ChR2	female	L3	300	2129
0.308	105040	4	C1	TRPV1-Cre::ChR2	female	L3	325	2309
0.308	105040	4	C1	TRPV1-Cre::ChR2	female	L3	350	1713
0.308	105040	4	C1	TRPV1-Cre::ChR2	female	L3	375	1441
0.308	105040	4	C1	TRPV1-Cre::ChR2	female	L3	400	1514
0.308	105040	4	C1	TRPV1-Cre::ChR2	female	L3	425	1496
0.308	105040	4	C1	TRPV1-Cre::ChR2	female	L3	450	1591
0.308	105040	4	C1	TRPV1-Cre::ChR2	female	L3	475	1487
0.308	105040	4	C1	TRPV1-Cre::ChR2	female	L3	500	1512
0.308	105040	4	C1	TRPV1-Cre::ChR2	female	L3	525	1399
0.308	105040	4	C1	TRPV1-Cre::ChR2	female	L3	550	1357
0.308	105040	4	C1	TRPV1-Cre::ChR2	female	L3	575	1335
0.308	105040	4	C1	TRPV1-Cre::ChR2	female	L3	600	1287
0.308	105040	4	C1	TRPV1-Cre::ChR2	female	L3	625	1410
0.308	105040	4	C1	TRPV1-Cre::ChR2	female	L3	650	1420
0.308	105040	4	C1	TRPV1-Cre::ChR2	female	L3	675	1448
0.308	105040	4	C1	TRPV1-Cre::ChR2	female	L3	700	1400
0.308	105040	4	C1	TRPV1-Cre::ChR2	female	L3	725	1365
0.308	105040	4	C1	TRPV1-Cre::ChR2	female	L3	750	1286
0.308	105040	4	C1	TRPV1-Cre::ChR2	female	L3	775	1249
0.308	105040	4	C1	TRPV1-Cre::ChR2	female	L3	800	1307
0.308	105040	4	C1	TRPV1-Cre::ChR2	female	L3	825	1281
0.308	105040	4	C1	TRPV1-Cre::ChR2	female	L3	850	1305
0.308	105040	4	C1	TRPV1-Cre::ChR2	female	L3	875	1275
0.308	105040	4	C1	TRPV1-Cre::ChR2	female	L3	900	1346
0.308	105040	4	C1	TRPV1-Cre::ChR2	female	L3	925	1309
0.308	105040	4	C1	TRPV1-Cre::ChR2	female	L3	950	1358
0.308	105040	4	C1	TRPV1-Cre::ChR2	female	L3	975	1242
0.308	105040	4	C1	TRPV1-Cre::ChR2	female	L3	1000	1232
0.308	111807	8	A4	TRPV1-Cre::ChR2	female	R3	-450	513
0.308	111807	8	A4	TRPV1-Cre::ChR2	female	R3	-425	504
0.308	111807	8	A4	TRPV1-Cre::ChR2	female	R3	-400	536
0.308	111807	8	A4	TRPV1-Cre::ChR2	female	R3	-375	521
0.308	111807	8	A4	TRPV1-Cre::ChR2	female	R3	-350	563
0.308	111807	8	A4	TRPV1-Cre::ChR2	female	R3	-325	540
0.308	111807	8	A4	TRPV1-Cre::ChR2	female	R3	-300	524
0.308	111807	8	A4	TRPV1-Cre::ChR2	female	R3	-275	577
0.308	111807	8	A4	TRPV1-Cre::ChR2	female	R3	-250	561
0.308	111807	8	A4	TRPV1-Cre::ChR2	female	R3	-225	526
0.308	111807	8	A4	TRPV1-Cre::ChR2	female	R3	-200	464
0.308	111807	8	A4	TRPV1-Cre::ChR2	female	R3	-175	529
0.308	111807	8	A4	TRPV1-Cre::ChR2	female	R3	-150	509
0.308	111807	8	A4	TRPV1-Cre::ChR2	female	R3	-125	578
0.308	111807	8	A4	TRPV1-Cre::ChR2	female	R3	-100	496
0.308	111807	8	A4	TRPV1-Cre::ChR2	female	R3	-75	507
0.308	111807	8	A4	TRPV1-Cre::ChR2	female	R3	-50	514
0.308	111807	8	A4	TRPV1-Cre::ChR2	female	R3	-25	503
0.308	111807	8	A4	TRPV1-Cre::ChR2	female	R3	0	4436
0.308	111807	8	A4	TRPV1-Cre::ChR2	female	R3	25	4462
0.308	111807	8	A4	TRPV1-Cre::ChR2	female	R3	50	533
0.308	111807	8	A4	TRPV1-Cre::ChR2	female	R3	75	595
0.308	111807	8	A4	TRPV1-Cre::ChR2	female	R3	100	1867
0.308	111807	8	A4	TRPV1-Cre::ChR2	female	R3	125	2986
0.308	111807	8	A4	TRPV1-Cre::ChR2	female	R3	150	2028
0.308	111807	8	A4	TRPV1-Cre::ChR2	female	R3	175	823
0.308	111807	8	A4	TRPV1-Cre::ChR2	female	R3	200	947
0.308	111807	8	A4	TRPV1-Cre::ChR2	female	R3	225	1279
0.308	111807	8	A4	TRPV1-Cre::ChR2	female	R3	250	939
0.308	111807	8	A4	TRPV1-Cre::ChR2	female	R3	275	597
0.308	111807	8	A4	TRPV1-Cre::ChR2	female	R3	300	527
0.308	111807	8	A4	TRPV1-Cre::ChR2	female	R3	325	555
0.308	111807	8	A4	TRPV1-Cre::ChR2	female	R3	350	591
0.308	111807	8	A4	TRPV1-Cre::ChR2	female	R3	375	532
0.308	111807	8	A4	TRPV1-Cre::ChR2	female	R3	400	484
0.308	111807	8	A4	TRPV1-Cre::ChR2	female	R3	425	520
0.308	111807	8	A4	TRPV1-Cre::ChR2	female	R3	450	476
0.308	111807	8	A4	TRPV1-Cre::ChR2	female	R3	475	519
0.308	111807	8	A4	TRPV1-Cre::ChR2	female	R3	500	553
0.308	111807	8	A4	TRPV1-Cre::ChR2	female	R3	525	538
0.308	111807	8	A4	TRPV1-Cre::ChR2	female	R3	550	541
0.308	111807	8	A4	TRPV1-Cre::ChR2	female	R3	575	520
0.308	111807	8	A4	TRPV1-Cre::ChR2	female	R3	600	508
0.308	111807	8	A4	TRPV1-Cre::ChR2	female	R3	625	531
0.308	111807	8	A4	TRPV1-Cre::ChR2	female	R3	650	510
0.308	111807	8	A4	TRPV1-Cre::ChR2	female	R3	675	529
0.308	111807	8	A4	TRPV1-Cre::ChR2	female	R3	700	503
0.308	111807	8	A4	TRPV1-Cre::ChR2	female	R3	725	535
0.308	111807	8	A4	TRPV1-Cre::ChR2	female	R3	750	504
0.308	111807	8	A4	TRPV1-Cre::ChR2	female	R3	775	529
0.308	111807	8	A4	TRPV1-Cre::ChR2	female	R3	800	538
0.308	111807	8	A4	TRPV1-Cre::ChR2	female	R3	825	500
0.308	111807	8	A4	TRPV1-Cre::ChR2	female	R3	850	516
0.308	111807	8	A4	TRPV1-Cre::ChR2	female	R3	875	486
0.308	111807	8	A4	TRPV1-Cre::ChR2	female	R3	900	518
0.308	111807	8	A4	TRPV1-Cre::ChR2	female	R3	925	525
0.308	111807	8	A4	TRPV1-Cre::ChR2	female	R3	950	483
0.308	111807	8	A4	TRPV1-Cre::ChR2	female	R3	975	555
0.308	111807	8	A4	TRPV1-Cre::ChR2	female	R3	1000	491
0.308	111532	11	A6	TRPV1-Cre::ChR2	female	L2	-450	547
0.308	111532	11	A6	TRPV1-Cre::ChR2	female	L2	-425	509
0.308	111532	11	A6	TRPV1-Cre::ChR2	female	L2	-400	557
0.308	111532	11	A6	TRPV1-Cre::ChR2	female	L2	-375	547
0.308	111532	11	A6	TRPV1-Cre::ChR2	female	L2	-350	530
0.308	111532	11	A6	TRPV1-Cre::ChR2	female	L2	-325	523
0.308	111532	11	A6	TRPV1-Cre::ChR2	female	L2	-300	534
0.308	111532	11	A6	TRPV1-Cre::ChR2	female	L2	-275	554
0.308	111532	11	A6	TRPV1-Cre::ChR2	female	L2	-250	536
0.308	111532	11	A6	TRPV1-Cre::ChR2	female	L2	-225	516
0.308	111532	11	A6	TRPV1-Cre::ChR2	female	L2	-200	548
0.308	111532	11	A6	TRPV1-Cre::ChR2	female	L2	-175	518
0.308	111532	11	A6	TRPV1-Cre::ChR2	female	L2	-150	611
0.308	111532	11	A6	TRPV1-Cre::ChR2	female	L2	-125	784
0.308	111532	11	A6	TRPV1-Cre::ChR2	female	L2	-100	1127
0.308	111532	11	A6	TRPV1-Cre::ChR2	female	L2	-75	621
0.308	111532	11	A6	TRPV1-Cre::ChR2	female	L2	-50	807
0.308	111532	11	A6	TRPV1-Cre::ChR2	female	L2	-25	837
0.308	111532	11	A6	TRPV1-Cre::ChR2	female	L2	0	17062
0.308	111532	11	A6	TRPV1-Cre::ChR2	female	L2	25	17214
0.308	111532	11	A6	TRPV1-Cre::ChR2	female	L2	50	762
0.308	111532	11	A6	TRPV1-Cre::ChR2	female	L2	75	1355
0.308	111532	11	A6	TRPV1-Cre::ChR2	female	L2	100	3461
0.308	111532	11	A6	TRPV1-Cre::ChR2	female	L2	125	2290
0.308	111532	11	A6	TRPV1-Cre::ChR2	female	L2	150	1444
0.308	111532	11	A6	TRPV1-Cre::ChR2	female	L2	175	1447
0.308	111532	11	A6	TRPV1-Cre::ChR2	female	L2	200	1561
0.308	111532	11	A6	TRPV1-Cre::ChR2	female	L2	225	1613
0.308	111532	11	A6	TRPV1-Cre::ChR2	female	L2	250	1784
0.308	111532	11	A6	TRPV1-Cre::ChR2	female	L2	275	1448
0.308	111532	11	A6	TRPV1-Cre::ChR2	female	L2	300	2584
0.308	111532	11	A6	TRPV1-Cre::ChR2	female	L2	325	1886
0.308	111532	11	A6	TRPV1-Cre::ChR2	female	L2	350	1390
0.308	111532	11	A6	TRPV1-Cre::ChR2	female	L2	375	2024
0.308	111532	11	A6	TRPV1-Cre::ChR2	female	L2	400	979
0.308	111532	11	A6	TRPV1-Cre::ChR2	female	L2	425	792
0.308	111532	11	A6	TRPV1-Cre::ChR2	female	L2	450	854
0.308	111532	11	A6	TRPV1-Cre::ChR2	female	L2	475	695
0.308	111532	11	A6	TRPV1-Cre::ChR2	female	L2	500	651
0.308	111532	11	A6	TRPV1-Cre::ChR2	female	L2	525	632
0.308	111532	11	A6	TRPV1-Cre::ChR2	female	L2	550	599
0.308	111532	11	A6	TRPV1-Cre::ChR2	female	L2	575	625
0.308	111532	11	A6	TRPV1-Cre::ChR2	female	L2	600	629
0.308	111532	11	A6	TRPV1-Cre::ChR2	female	L2	625	528
0.308	111532	11	A6	TRPV1-Cre::ChR2	female	L2	650	606
0.308	111532	11	A6	TRPV1-Cre::ChR2	female	L2	675	546
0.308	111532	11	A6	TRPV1-Cre::ChR2	female	L2	700	533
0.308	111532	11	A6	TRPV1-Cre::ChR2	female	L2	725	550
0.308	111532	11	A6	TRPV1-Cre::ChR2	female	L2	750	573
0.308	111532	11	A6	TRPV1-Cre::ChR2	female	L2	775	593
0.308	111532	11	A6	TRPV1-Cre::ChR2	female	L2	800	719
0.308	111532	11	A6	TRPV1-Cre::ChR2	female	L2	825	595
0.308	111532	11	A6	TRPV1-Cre::ChR2	female	L2	850	1401
0.308	111532	11	A6	TRPV1-Cre::ChR2	female	L2	875	1099
0.308	111532	11	A6	TRPV1-Cre::ChR2	female	L2	900	736
0.308	111532	11	A6	TRPV1-Cre::ChR2	female	L2	925	850
0.308	111532	11	A6	TRPV1-Cre::ChR2	female	L2	950	792
0.308	111532	11	A6	TRPV1-Cre::ChR2	female	L2	975	907
0.308	111532	11	A6	TRPV1-Cre::ChR2	female	L2	1000	681
0.308	111821	10	B3	TRPV1-Cre::ChR2	male	R3	-450	571
0.308	111821	10	B3	TRPV1-Cre::ChR2	male	R3	-425	596
0.308	111821	10	B3	TRPV1-Cre::ChR2	male	R3	-400	614
0.308	111821	10	B3	TRPV1-Cre::ChR2	male	R3	-375	592
0.308	111821	10	B3	TRPV1-Cre::ChR2	male	R3	-350	587
0.308	111821	10	B3	TRPV1-Cre::ChR2	male	R3	-325	608
0.308	111821	10	B3	TRPV1-Cre::ChR2	male	R3	-300	595
0.308	111821	10	B3	TRPV1-Cre::ChR2	male	R3	-275	624
0.308	111821	10	B3	TRPV1-Cre::ChR2	male	R3	-250	641
0.308	111821	10	B3	TRPV1-Cre::ChR2	male	R3	-225	563
0.308	111821	10	B3	TRPV1-Cre::ChR2	male	R3	-200	818
0.308	111821	10	B3	TRPV1-Cre::ChR2	male	R3	-175	643
0.308	111821	10	B3	TRPV1-Cre::ChR2	male	R3	-150	572
0.308	111821	10	B3	TRPV1-Cre::ChR2	male	R3	-125	559
0.308	111821	10	B3	TRPV1-Cre::ChR2	male	R3	-100	601
0.308	111821	10	B3	TRPV1-Cre::ChR2	male	R3	-75	599
0.308	111821	10	B3	TRPV1-Cre::ChR2	male	R3	-50	637
0.308	111821	10	B3	TRPV1-Cre::ChR2	male	R3	-25	604
0.308	111821	10	B3	TRPV1-Cre::ChR2	male	R3	0	5510
0.308	111821	10	B3	TRPV1-Cre::ChR2	male	R3	25	5471
0.308	111821	10	B3	TRPV1-Cre::ChR2	male	R3	50	625
0.308	111821	10	B3	TRPV1-Cre::ChR2	male	R3	75	677
0.308	111821	10	B3	TRPV1-Cre::ChR2	male	R3	100	643
0.308	111821	10	B3	TRPV1-Cre::ChR2	male	R3	125	2754
0.308	111821	10	B3	TRPV1-Cre::ChR2	male	R3	150	5633
0.308	111821	10	B3	TRPV1-Cre::ChR2	male	R3	175	3433
0.308	111821	10	B3	TRPV1-Cre::ChR2	male	R3	200	2271
0.308	111821	10	B3	TRPV1-Cre::ChR2	male	R3	225	1733
0.308	111821	10	B3	TRPV1-Cre::ChR2	male	R3	250	863
0.308	111821	10	B3	TRPV1-Cre::ChR2	male	R3	275	1253
0.308	111821	10	B3	TRPV1-Cre::ChR2	male	R3	300	1100
0.308	111821	10	B3	TRPV1-Cre::ChR2	male	R3	325	779
0.308	111821	10	B3	TRPV1-Cre::ChR2	male	R3	350	715
0.308	111821	10	B3	TRPV1-Cre::ChR2	male	R3	375	667
0.308	111821	10	B3	TRPV1-Cre::ChR2	male	R3	400	617
0.308	111821	10	B3	TRPV1-Cre::ChR2	male	R3	425	589
0.308	111821	10	B3	TRPV1-Cre::ChR2	male	R3	450	594
0.308	111821	10	B3	TRPV1-Cre::ChR2	male	R3	475	645
0.308	111821	10	B3	TRPV1-Cre::ChR2	male	R3	500	682
0.308	111821	10	B3	TRPV1-Cre::ChR2	male	R3	525	578
0.308	111821	10	B3	TRPV1-Cre::ChR2	male	R3	550	717
0.308	111821	10	B3	TRPV1-Cre::ChR2	male	R3	575	554
0.308	111821	10	B3	TRPV1-Cre::ChR2	male	R3	600	591
0.308	111821	10	B3	TRPV1-Cre::ChR2	male	R3	625	567
0.308	111821	10	B3	TRPV1-Cre::ChR2	male	R3	650	609
0.308	111821	10	B3	TRPV1-Cre::ChR2	male	R3	675	609
0.308	111821	10	B3	TRPV1-Cre::ChR2	male	R3	700	598
0.308	111821	10	B3	TRPV1-Cre::ChR2	male	R3	725	670
0.308	111821	10	B3	TRPV1-Cre::ChR2	male	R3	750	868
0.308	111821	10	B3	TRPV1-Cre::ChR2	male	R3	775	620
0.308	111821	10	B3	TRPV1-Cre::ChR2	male	R3	800	661
0.308	111821	10	B3	TRPV1-Cre::ChR2	male	R3	825	577
0.308	111821	10	B3	TRPV1-Cre::ChR2	male	R3	850	679
0.308	111821	10	B3	TRPV1-Cre::ChR2	male	R3	875	706
0.308	111821	10	B3	TRPV1-Cre::ChR2	male	R3	900	665
0.308	111821	10	B3	TRPV1-Cre::ChR2	male	R3	925	543
0.308	111821	10	B3	TRPV1-Cre::ChR2	male	R3	950	677
0.308	111821	10	B3	TRPV1-Cre::ChR2	male	R3	975	610
0.308	111821	10	B3	TRPV1-Cre::ChR2	male	R3	1000	651
0.308	104630.1	NA	NA	TRPV1-Cre::ChR2	NA	NA	-450	1236
0.308	104630.1	NA	NA	TRPV1-Cre::ChR2	NA	NA	-425	1223
0.308	104630.1	NA	NA	TRPV1-Cre::ChR2	NA	NA	-400	1220
0.308	104630.1	NA	NA	TRPV1-Cre::ChR2	NA	NA	-375	1353
0.308	104630.1	NA	NA	TRPV1-Cre::ChR2	NA	NA	-350	1423
0.308	104630.1	NA	NA	TRPV1-Cre::ChR2	NA	NA	-325	1291
0.308	104630.1	NA	NA	TRPV1-Cre::ChR2	NA	NA	-300	1309
0.308	104630.1	NA	NA	TRPV1-Cre::ChR2	NA	NA	-275	1220
0.308	104630.1	NA	NA	TRPV1-Cre::ChR2	NA	NA	-250	1250
0.308	104630.1	NA	NA	TRPV1-Cre::ChR2	NA	NA	-225	1258
0.308	104630.1	NA	NA	TRPV1-Cre::ChR2	NA	NA	-200	1241
0.308	104630.1	NA	NA	TRPV1-Cre::ChR2	NA	NA	-175	1240
0.308	104630.1	NA	NA	TRPV1-Cre::ChR2	NA	NA	-150	1312
0.308	104630.1	NA	NA	TRPV1-Cre::ChR2	NA	NA	-125	1316
0.308	104630.1	NA	NA	TRPV1-Cre::ChR2	NA	NA	-100	1317
0.308	104630.1	NA	NA	TRPV1-Cre::ChR2	NA	NA	-75	1403
0.308	104630.1	NA	NA	TRPV1-Cre::ChR2	NA	NA	-50	1414
0.308	104630.1	NA	NA	TRPV1-Cre::ChR2	NA	NA	-25	1306
0.308	104630.1	NA	NA	TRPV1-Cre::ChR2	NA	NA	0	7241
0.308	104630.1	NA	NA	TRPV1-Cre::ChR2	NA	NA	25	7196
0.308	104630.1	NA	NA	TRPV1-Cre::ChR2	NA	NA	50	5917
0.308	104630.1	NA	NA	TRPV1-Cre::ChR2	NA	NA	75	6582
0.308	104630.1	NA	NA	TRPV1-Cre::ChR2	NA	NA	100	4062
0.308	104630.1	NA	NA	TRPV1-Cre::ChR2	NA	NA	125	2042
0.308	104630.1	NA	NA	TRPV1-Cre::ChR2	NA	NA	150	2191
0.308	104630.1	NA	NA	TRPV1-Cre::ChR2	NA	NA	175	2759
0.308	104630.1	NA	NA	TRPV1-Cre::ChR2	NA	NA	200	3720
0.308	104630.1	NA	NA	TRPV1-Cre::ChR2	NA	NA	225	4684
0.308	104630.1	NA	NA	TRPV1-Cre::ChR2	NA	NA	250	3892
0.308	104630.1	NA	NA	TRPV1-Cre::ChR2	NA	NA	275	3701
0.308	104630.1	NA	NA	TRPV1-Cre::ChR2	NA	NA	300	3261
0.308	104630.1	NA	NA	TRPV1-Cre::ChR2	NA	NA	325	3513
0.308	104630.1	NA	NA	TRPV1-Cre::ChR2	NA	NA	350	2465
0.308	104630.1	NA	NA	TRPV1-Cre::ChR2	NA	NA	375	2331
0.308	104630.1	NA	NA	TRPV1-Cre::ChR2	NA	NA	400	1910
0.308	104630.1	NA	NA	TRPV1-Cre::ChR2	NA	NA	425	1550
0.308	104630.1	NA	NA	TRPV1-Cre::ChR2	NA	NA	450	1338
0.308	104630.1	NA	NA	TRPV1-Cre::ChR2	NA	NA	475	1466
0.308	104630.1	NA	NA	TRPV1-Cre::ChR2	NA	NA	500	1400
0.308	104630.1	NA	NA	TRPV1-Cre::ChR2	NA	NA	525	1777
0.308	104630.1	NA	NA	TRPV1-Cre::ChR2	NA	NA	550	2034
0.308	104630.1	NA	NA	TRPV1-Cre::ChR2	NA	NA	575	2241
0.308	104630.1	NA	NA	TRPV1-Cre::ChR2	NA	NA	600	1927
0.308	104630.1	NA	NA	TRPV1-Cre::ChR2	NA	NA	625	1529
0.308	104630.1	NA	NA	TRPV1-Cre::ChR2	NA	NA	650	1552
0.308	104630.1	NA	NA	TRPV1-Cre::ChR2	NA	NA	675	1503
0.308	104630.1	NA	NA	TRPV1-Cre::ChR2	NA	NA	700	1578
0.308	104630.1	NA	NA	TRPV1-Cre::ChR2	NA	NA	725	1370
0.308	104630.1	NA	NA	TRPV1-Cre::ChR2	NA	NA	750	1358
0.308	104630.1	NA	NA	TRPV1-Cre::ChR2	NA	NA	775	1247
0.308	104630.1	NA	NA	TRPV1-Cre::ChR2	NA	NA	800	1518
0.308	104630.1	NA	NA	TRPV1-Cre::ChR2	NA	NA	825	1370
0.308	104630.1	NA	NA	TRPV1-Cre::ChR2	NA	NA	850	1273
0.308	104630.1	NA	NA	TRPV1-Cre::ChR2	NA	NA	875	1307
0.308	104630.1	NA	NA	TRPV1-Cre::ChR2	NA	NA	900	1276
0.308	104630.1	NA	NA	TRPV1-Cre::ChR2	NA	NA	925	1435
0.308	104630.1	NA	NA	TRPV1-Cre::ChR2	NA	NA	950	1407
0.308	104630.1	NA	NA	TRPV1-Cre::ChR2	NA	NA	975	1337
0.308	104630.1	NA	NA	TRPV1-Cre::ChR2	NA	NA	1000	1303
0.308	105008	1	C1	TRPV1-Cre::ChR2	male	L3	-450	447
0.308	105008	1	C1	TRPV1-Cre::ChR2	male	L3	-425	429
0.308	105008	1	C1	TRPV1-Cre::ChR2	male	L3	-400	412
0.308	105008	1	C1	TRPV1-Cre::ChR2	male	L3	-375	437
0.308	105008	1	C1	TRPV1-Cre::ChR2	male	L3	-350	436
0.308	105008	1	C1	TRPV1-Cre::ChR2	male	L3	-325	452
0.308	105008	1	C1	TRPV1-Cre::ChR2	male	L3	-300	443
0.308	105008	1	C1	TRPV1-Cre::ChR2	male	L3	-275	455
0.308	105008	1	C1	TRPV1-Cre::ChR2	male	L3	-250	470
0.308	105008	1	C1	TRPV1-Cre::ChR2	male	L3	-225	434
0.308	105008	1	C1	TRPV1-Cre::ChR2	male	L3	-200	414
0.308	105008	1	C1	TRPV1-Cre::ChR2	male	L3	-175	435
0.308	105008	1	C1	TRPV1-Cre::ChR2	male	L3	-150	428
0.308	105008	1	C1	TRPV1-Cre::ChR2	male	L3	-125	485
0.308	105008	1	C1	TRPV1-Cre::ChR2	male	L3	-100	423
0.308	105008	1	C1	TRPV1-Cre::ChR2	male	L3	-75	454
0.308	105008	1	C1	TRPV1-Cre::ChR2	male	L3	-50	442
0.308	105008	1	C1	TRPV1-Cre::ChR2	male	L3	-25	396
0.308	105008	1	C1	TRPV1-Cre::ChR2	male	L3	0	5185
0.308	105008	1	C1	TRPV1-Cre::ChR2	male	L3	25	5203
0.308	105008	1	C1	TRPV1-Cre::ChR2	male	L3	50	426
0.308	105008	1	C1	TRPV1-Cre::ChR2	male	L3	75	436
0.308	105008	1	C1	TRPV1-Cre::ChR2	male	L3	100	486
0.308	105008	1	C1	TRPV1-Cre::ChR2	male	L3	125	557
0.308	105008	1	C1	TRPV1-Cre::ChR2	male	L3	150	959
0.308	105008	1	C1	TRPV1-Cre::ChR2	male	L3	175	2033
0.308	105008	1	C1	TRPV1-Cre::ChR2	male	L3	200	1566
0.308	105008	1	C1	TRPV1-Cre::ChR2	male	L3	225	939
0.308	105008	1	C1	TRPV1-Cre::ChR2	male	L3	250	939
0.308	105008	1	C1	TRPV1-Cre::ChR2	male	L3	275	984
0.308	105008	1	C1	TRPV1-Cre::ChR2	male	L3	300	1755
0.308	105008	1	C1	TRPV1-Cre::ChR2	male	L3	325	1173
0.308	105008	1	C1	TRPV1-Cre::ChR2	male	L3	350	584
0.308	105008	1	C1	TRPV1-Cre::ChR2	male	L3	375	676
0.308	105008	1	C1	TRPV1-Cre::ChR2	male	L3	400	530
0.308	105008	1	C1	TRPV1-Cre::ChR2	male	L3	425	500
0.308	105008	1	C1	TRPV1-Cre::ChR2	male	L3	450	589
0.308	105008	1	C1	TRPV1-Cre::ChR2	male	L3	475	614
0.308	105008	1	C1	TRPV1-Cre::ChR2	male	L3	500	513
0.308	105008	1	C1	TRPV1-Cre::ChR2	male	L3	525	446
0.308	105008	1	C1	TRPV1-Cre::ChR2	male	L3	550	501
0.308	105008	1	C1	TRPV1-Cre::ChR2	male	L3	575	556
0.308	105008	1	C1	TRPV1-Cre::ChR2	male	L3	600	541
0.308	105008	1	C1	TRPV1-Cre::ChR2	male	L3	625	421
0.308	105008	1	C1	TRPV1-Cre::ChR2	male	L3	650	486
0.308	105008	1	C1	TRPV1-Cre::ChR2	male	L3	675	546
0.308	105008	1	C1	TRPV1-Cre::ChR2	male	L3	700	623
0.308	105008	1	C1	TRPV1-Cre::ChR2	male	L3	725	533
0.308	105008	1	C1	TRPV1-Cre::ChR2	male	L3	750	541
0.308	105008	1	C1	TRPV1-Cre::ChR2	male	L3	775	500
0.308	105008	1	C1	TRPV1-Cre::ChR2	male	L3	800	495
0.308	105008	1	C1	TRPV1-Cre::ChR2	male	L3	825	405
0.308	105008	1	C1	TRPV1-Cre::ChR2	male	L3	850	411
0.308	105008	1	C1	TRPV1-Cre::ChR2	male	L3	875	390
0.308	105008	1	C1	TRPV1-Cre::ChR2	male	L3	900	443
0.308	105008	1	C1	TRPV1-Cre::ChR2	male	L3	925	432
0.308	105008	1	C1	TRPV1-Cre::ChR2	male	L3	950	443
0.308	105008	1	C1	TRPV1-Cre::ChR2	male	L3	975	523
0.308	105008	1	C1	TRPV1-Cre::ChR2	male	L3	1000	421
0.308	105125	5	B6	TRPV1-Cre::ChR2	male	L3	-450	806
0.308	105125	5	B6	TRPV1-Cre::ChR2	male	L3	-425	786
0.308	105125	5	B6	TRPV1-Cre::ChR2	male	L3	-400	1005
0.308	105125	5	B6	TRPV1-Cre::ChR2	male	L3	-375	1278
0.308	105125	5	B6	TRPV1-Cre::ChR2	male	L3	-350	1174
0.308	105125	5	B6	TRPV1-Cre::ChR2	male	L3	-325	1331
0.308	105125	5	B6	TRPV1-Cre::ChR2	male	L3	-300	1238
0.308	105125	5	B6	TRPV1-Cre::ChR2	male	L3	-275	1134
0.308	105125	5	B6	TRPV1-Cre::ChR2	male	L3	-250	827
0.308	105125	5	B6	TRPV1-Cre::ChR2	male	L3	-225	881
0.308	105125	5	B6	TRPV1-Cre::ChR2	male	L3	-200	914
0.308	105125	5	B6	TRPV1-Cre::ChR2	male	L3	-175	857
0.308	105125	5	B6	TRPV1-Cre::ChR2	male	L3	-150	796
0.308	105125	5	B6	TRPV1-Cre::ChR2	male	L3	-125	819
0.308	105125	5	B6	TRPV1-Cre::ChR2	male	L3	-100	923
0.308	105125	5	B6	TRPV1-Cre::ChR2	male	L3	-75	1047
0.308	105125	5	B6	TRPV1-Cre::ChR2	male	L3	-50	845
0.308	105125	5	B6	TRPV1-Cre::ChR2	male	L3	-25	840
0.308	105125	5	B6	TRPV1-Cre::ChR2	male	L3	0	19366
0.308	105125	5	B6	TRPV1-Cre::ChR2	male	L3	25	19564
0.308	105125	5	B6	TRPV1-Cre::ChR2	male	L3	50	1912
0.308	105125	5	B6	TRPV1-Cre::ChR2	male	L3	75	2747
0.308	105125	5	B6	TRPV1-Cre::ChR2	male	L3	100	3369
0.308	105125	5	B6	TRPV1-Cre::ChR2	male	L3	125	3312
0.308	105125	5	B6	TRPV1-Cre::ChR2	male	L3	150	4880
0.308	105125	5	B6	TRPV1-Cre::ChR2	male	L3	175	4625
0.308	105125	5	B6	TRPV1-Cre::ChR2	male	L3	200	4001
0.308	105125	5	B6	TRPV1-Cre::ChR2	male	L3	225	3722
0.308	105125	5	B6	TRPV1-Cre::ChR2	male	L3	250	3138
0.308	105125	5	B6	TRPV1-Cre::ChR2	male	L3	275	2832
0.308	105125	5	B6	TRPV1-Cre::ChR2	male	L3	300	3007
0.308	105125	5	B6	TRPV1-Cre::ChR2	male	L3	325	2926
0.308	105125	5	B6	TRPV1-Cre::ChR2	male	L3	350	2890
0.308	105125	5	B6	TRPV1-Cre::ChR2	male	L3	375	3805
0.308	105125	5	B6	TRPV1-Cre::ChR2	male	L3	400	3672
0.308	105125	5	B6	TRPV1-Cre::ChR2	male	L3	425	3553
0.308	105125	5	B6	TRPV1-Cre::ChR2	male	L3	450	2812
0.308	105125	5	B6	TRPV1-Cre::ChR2	male	L3	475	2373
0.308	105125	5	B6	TRPV1-Cre::ChR2	male	L3	500	2718
0.308	105125	5	B6	TRPV1-Cre::ChR2	male	L3	525	2564
0.308	105125	5	B6	TRPV1-Cre::ChR2	male	L3	550	3102
0.308	105125	5	B6	TRPV1-Cre::ChR2	male	L3	575	3595
0.308	105125	5	B6	TRPV1-Cre::ChR2	male	L3	600	3811
0.308	105125	5	B6	TRPV1-Cre::ChR2	male	L3	625	2830
0.308	105125	5	B6	TRPV1-Cre::ChR2	male	L3	650	2316
0.308	105125	5	B6	TRPV1-Cre::ChR2	male	L3	675	2280
0.308	105125	5	B6	TRPV1-Cre::ChR2	male	L3	700	2181
0.308	105125	5	B6	TRPV1-Cre::ChR2	male	L3	725	2291
0.308	105125	5	B6	TRPV1-Cre::ChR2	male	L3	750	2593
0.308	105125	5	B6	TRPV1-Cre::ChR2	male	L3	775	2657
0.308	105125	5	B6	TRPV1-Cre::ChR2	male	L3	800	1729
0.308	105125	5	B6	TRPV1-Cre::ChR2	male	L3	825	1491
0.308	105125	5	B6	TRPV1-Cre::ChR2	male	L3	850	1438
0.308	105125	5	B6	TRPV1-Cre::ChR2	male	L3	875	1395
0.308	105125	5	B6	TRPV1-Cre::ChR2	male	L3	900	1264
0.308	105125	5	B6	TRPV1-Cre::ChR2	male	L3	925	1160
0.308	105125	5	B6	TRPV1-Cre::ChR2	male	L3	950	1093
0.308	105125	5	B6	TRPV1-Cre::ChR2	male	L3	975	1129
0.308	105125	5	B6	TRPV1-Cre::ChR2	male	L3	1000	913
0.308	104517	5	B6	TRPV1-Cre::ChR2	male	L1	-450	664
0.308	104517	5	B6	TRPV1-Cre::ChR2	male	L1	-425	671
0.308	104517	5	B6	TRPV1-Cre::ChR2	male	L1	-400	767
0.308	104517	5	B6	TRPV1-Cre::ChR2	male	L1	-375	764
0.308	104517	5	B6	TRPV1-Cre::ChR2	male	L1	-350	654
0.308	104517	5	B6	TRPV1-Cre::ChR2	male	L1	-325	622
0.308	104517	5	B6	TRPV1-Cre::ChR2	male	L1	-300	682
0.308	104517	5	B6	TRPV1-Cre::ChR2	male	L1	-275	680
0.308	104517	5	B6	TRPV1-Cre::ChR2	male	L1	-250	692
0.308	104517	5	B6	TRPV1-Cre::ChR2	male	L1	-225	700
0.308	104517	5	B6	TRPV1-Cre::ChR2	male	L1	-200	707
0.308	104517	5	B6	TRPV1-Cre::ChR2	male	L1	-175	674
0.308	104517	5	B6	TRPV1-Cre::ChR2	male	L1	-150	667
0.308	104517	5	B6	TRPV1-Cre::ChR2	male	L1	-125	735
0.308	104517	5	B6	TRPV1-Cre::ChR2	male	L1	-100	752
0.308	104517	5	B6	TRPV1-Cre::ChR2	male	L1	-75	662
0.308	104517	5	B6	TRPV1-Cre::ChR2	male	L1	-50	737
0.308	104517	5	B6	TRPV1-Cre::ChR2	male	L1	-25	630
0.308	104517	5	B6	TRPV1-Cre::ChR2	male	L1	0	11894
0.308	104517	5	B6	TRPV1-Cre::ChR2	male	L1	25	11923
0.308	104517	5	B6	TRPV1-Cre::ChR2	male	L1	50	714
0.308	104517	5	B6	TRPV1-Cre::ChR2	male	L1	75	713
0.308	104517	5	B6	TRPV1-Cre::ChR2	male	L1	100	915
0.308	104517	5	B6	TRPV1-Cre::ChR2	male	L1	125	1382
0.308	104517	5	B6	TRPV1-Cre::ChR2	male	L1	150	3602
0.308	104517	5	B6	TRPV1-Cre::ChR2	male	L1	175	5995
0.308	104517	5	B6	TRPV1-Cre::ChR2	male	L1	200	5440
0.308	104517	5	B6	TRPV1-Cre::ChR2	male	L1	225	5619
0.308	104517	5	B6	TRPV1-Cre::ChR2	male	L1	250	3504
0.308	104517	5	B6	TRPV1-Cre::ChR2	male	L1	275	2179
0.308	104517	5	B6	TRPV1-Cre::ChR2	male	L1	300	2265
0.308	104517	5	B6	TRPV1-Cre::ChR2	male	L1	325	1633
0.308	104517	5	B6	TRPV1-Cre::ChR2	male	L1	350	1229
0.308	104517	5	B6	TRPV1-Cre::ChR2	male	L1	375	1180
0.308	104517	5	B6	TRPV1-Cre::ChR2	male	L1	400	1235
0.308	104517	5	B6	TRPV1-Cre::ChR2	male	L1	425	1226
0.308	104517	5	B6	TRPV1-Cre::ChR2	male	L1	450	1228
0.308	104517	5	B6	TRPV1-Cre::ChR2	male	L1	475	961
0.308	104517	5	B6	TRPV1-Cre::ChR2	male	L1	500	1044
0.308	104517	5	B6	TRPV1-Cre::ChR2	male	L1	525	1074
0.308	104517	5	B6	TRPV1-Cre::ChR2	male	L1	550	880
0.308	104517	5	B6	TRPV1-Cre::ChR2	male	L1	575	861
0.308	104517	5	B6	TRPV1-Cre::ChR2	male	L1	600	1034
0.308	104517	5	B6	TRPV1-Cre::ChR2	male	L1	625	1020
0.308	104517	5	B6	TRPV1-Cre::ChR2	male	L1	650	1127
0.308	104517	5	B6	TRPV1-Cre::ChR2	male	L1	675	1003
0.308	104517	5	B6	TRPV1-Cre::ChR2	male	L1	700	2253
0.308	104517	5	B6	TRPV1-Cre::ChR2	male	L1	725	4759
0.308	104517	5	B6	TRPV1-Cre::ChR2	male	L1	750	4318
0.308	104517	5	B6	TRPV1-Cre::ChR2	male	L1	775	2647
0.308	104517	5	B6	TRPV1-Cre::ChR2	male	L1	800	1659
0.308	104517	5	B6	TRPV1-Cre::ChR2	male	L1	825	1885
0.308	104517	5	B6	TRPV1-Cre::ChR2	male	L1	850	1437
0.308	104517	5	B6	TRPV1-Cre::ChR2	male	L1	875	1331
0.308	104517	5	B6	TRPV1-Cre::ChR2	male	L1	900	1391
0.308	104517	5	B6	TRPV1-Cre::ChR2	male	L1	925	1183
0.308	104517	5	B6	TRPV1-Cre::ChR2	male	L1	950	1066
0.308	104517	5	B6	TRPV1-Cre::ChR2	male	L1	975	865
0.308	104517	5	B6	TRPV1-Cre::ChR2	male	L1	1000	782
0.308	111402	10	B3	TRPV1-Cre::ChR2	male	L2	-450	2141
0.308	111402	10	B3	TRPV1-Cre::ChR2	male	L2	-425	2066
0.308	111402	10	B3	TRPV1-Cre::ChR2	male	L2	-400	2441
0.308	111402	10	B3	TRPV1-Cre::ChR2	male	L2	-375	2508
0.308	111402	10	B3	TRPV1-Cre::ChR2	male	L2	-350	2766
0.308	111402	10	B3	TRPV1-Cre::ChR2	male	L2	-325	2220
0.308	111402	10	B3	TRPV1-Cre::ChR2	male	L2	-300	2322
0.308	111402	10	B3	TRPV1-Cre::ChR2	male	L2	-275	2747
0.308	111402	10	B3	TRPV1-Cre::ChR2	male	L2	-250	2776
0.308	111402	10	B3	TRPV1-Cre::ChR2	male	L2	-225	2180
0.308	111402	10	B3	TRPV1-Cre::ChR2	male	L2	-200	1875
0.308	111402	10	B3	TRPV1-Cre::ChR2	male	L2	-175	2341
0.308	111402	10	B3	TRPV1-Cre::ChR2	male	L2	-150	2274
0.308	111402	10	B3	TRPV1-Cre::ChR2	male	L2	-125	2377
0.308	111402	10	B3	TRPV1-Cre::ChR2	male	L2	-100	2060
0.308	111402	10	B3	TRPV1-Cre::ChR2	male	L2	-75	1273
0.308	111402	10	B3	TRPV1-Cre::ChR2	male	L2	-50	1411
0.308	111402	10	B3	TRPV1-Cre::ChR2	male	L2	-25	1941
0.308	111402	10	B3	TRPV1-Cre::ChR2	male	L2	0	6548
0.308	111402	10	B3	TRPV1-Cre::ChR2	male	L2	25	7013
0.308	111402	10	B3	TRPV1-Cre::ChR2	male	L2	50	9284
0.308	111402	10	B3	TRPV1-Cre::ChR2	male	L2	75	10393
0.308	111402	10	B3	TRPV1-Cre::ChR2	male	L2	100	7694
0.308	111402	10	B3	TRPV1-Cre::ChR2	male	L2	125	3824
0.308	111402	10	B3	TRPV1-Cre::ChR2	male	L2	150	4452
0.308	111402	10	B3	TRPV1-Cre::ChR2	male	L2	175	4641
0.308	111402	10	B3	TRPV1-Cre::ChR2	male	L2	200	3510
0.308	111402	10	B3	TRPV1-Cre::ChR2	male	L2	225	2032
0.308	111402	10	B3	TRPV1-Cre::ChR2	male	L2	250	2012
0.308	111402	10	B3	TRPV1-Cre::ChR2	male	L2	275	3462
0.308	111402	10	B3	TRPV1-Cre::ChR2	male	L2	300	4739
0.308	111402	10	B3	TRPV1-Cre::ChR2	male	L2	325	4848
0.308	111402	10	B3	TRPV1-Cre::ChR2	male	L2	350	4310
0.308	111402	10	B3	TRPV1-Cre::ChR2	male	L2	375	2871
0.308	111402	10	B3	TRPV1-Cre::ChR2	male	L2	400	1836
0.308	111402	10	B3	TRPV1-Cre::ChR2	male	L2	425	2392
0.308	111402	10	B3	TRPV1-Cre::ChR2	male	L2	450	2364
0.308	111402	10	B3	TRPV1-Cre::ChR2	male	L2	475	1994
0.308	111402	10	B3	TRPV1-Cre::ChR2	male	L2	500	2370
0.308	111402	10	B3	TRPV1-Cre::ChR2	male	L2	525	2213
0.308	111402	10	B3	TRPV1-Cre::ChR2	male	L2	550	1707
0.308	111402	10	B3	TRPV1-Cre::ChR2	male	L2	575	965
0.308	111402	10	B3	TRPV1-Cre::ChR2	male	L2	600	1300
0.308	111402	10	B3	TRPV1-Cre::ChR2	male	L2	625	1091
0.308	111402	10	B3	TRPV1-Cre::ChR2	male	L2	650	1055
0.308	111402	10	B3	TRPV1-Cre::ChR2	male	L2	675	1232
0.308	111402	10	B3	TRPV1-Cre::ChR2	male	L2	700	932
0.308	111402	10	B3	TRPV1-Cre::ChR2	male	L2	725	1115
0.308	111402	10	B3	TRPV1-Cre::ChR2	male	L2	750	1100
0.308	111402	10	B3	TRPV1-Cre::ChR2	male	L2	775	1084
0.308	111402	10	B3	TRPV1-Cre::ChR2	male	L2	800	807
0.308	111402	10	B3	TRPV1-Cre::ChR2	male	L2	825	957
0.308	111402	10	B3	TRPV1-Cre::ChR2	male	L2	850	761
0.308	111402	10	B3	TRPV1-Cre::ChR2	male	L2	875	729
0.308	111402	10	B3	TRPV1-Cre::ChR2	male	L2	900	722
0.308	111402	10	B3	TRPV1-Cre::ChR2	male	L2	925	916
0.308	111402	10	B3	TRPV1-Cre::ChR2	male	L2	950	734
0.308	111402	10	B3	TRPV1-Cre::ChR2	male	L2	975	613
0.308	111402	10	B3	TRPV1-Cre::ChR2	male	L2	1000	672
0.308	111344	8	A4	TRPV1-Cre::ChR2	female	L2	-475	542
0.308	111344	8	A4	TRPV1-Cre::ChR2	female	L2	-450	498
0.308	111344	8	A4	TRPV1-Cre::ChR2	female	L2	-425	527
0.308	111344	8	A4	TRPV1-Cre::ChR2	female	L2	-400	508
0.308	111344	8	A4	TRPV1-Cre::ChR2	female	L2	-375	562
0.308	111344	8	A4	TRPV1-Cre::ChR2	female	L2	-350	547
0.308	111344	8	A4	TRPV1-Cre::ChR2	female	L2	-325	542
0.308	111344	8	A4	TRPV1-Cre::ChR2	female	L2	-300	534
0.308	111344	8	A4	TRPV1-Cre::ChR2	female	L2	-275	539
0.308	111344	8	A4	TRPV1-Cre::ChR2	female	L2	-250	475
0.308	111344	8	A4	TRPV1-Cre::ChR2	female	L2	-225	508
0.308	111344	8	A4	TRPV1-Cre::ChR2	female	L2	-200	526
0.308	111344	8	A4	TRPV1-Cre::ChR2	female	L2	-175	524
0.308	111344	8	A4	TRPV1-Cre::ChR2	female	L2	-150	506
0.308	111344	8	A4	TRPV1-Cre::ChR2	female	L2	-125	506
0.308	111344	8	A4	TRPV1-Cre::ChR2	female	L2	-100	493
0.308	111344	8	A4	TRPV1-Cre::ChR2	female	L2	-75	538
0.308	111344	8	A4	TRPV1-Cre::ChR2	female	L2	-50	543
0.308	111344	8	A4	TRPV1-Cre::ChR2	female	L2	-25	522
0.308	111344	8	A4	TRPV1-Cre::ChR2	female	L2	0	4383
0.308	111344	8	A4	TRPV1-Cre::ChR2	female	L2	25	4350
0.308	111344	8	A4	TRPV1-Cre::ChR2	female	L2	50	560
0.308	111344	8	A4	TRPV1-Cre::ChR2	female	L2	75	523
0.308	111344	8	A4	TRPV1-Cre::ChR2	female	L2	100	604
0.308	111344	8	A4	TRPV1-Cre::ChR2	female	L2	125	624
0.308	111344	8	A4	TRPV1-Cre::ChR2	female	L2	150	488
0.308	111344	8	A4	TRPV1-Cre::ChR2	female	L2	175	548
0.308	111344	8	A4	TRPV1-Cre::ChR2	female	L2	200	544
0.308	111344	8	A4	TRPV1-Cre::ChR2	female	L2	225	539
0.308	111344	8	A4	TRPV1-Cre::ChR2	female	L2	250	513
0.308	111344	8	A4	TRPV1-Cre::ChR2	female	L2	275	562
0.308	111344	8	A4	TRPV1-Cre::ChR2	female	L2	300	549
0.308	111344	8	A4	TRPV1-Cre::ChR2	female	L2	325	547
0.308	111344	8	A4	TRPV1-Cre::ChR2	female	L2	350	546
0.308	111344	8	A4	TRPV1-Cre::ChR2	female	L2	375	550
0.308	111344	8	A4	TRPV1-Cre::ChR2	female	L2	400	515
0.308	111344	8	A4	TRPV1-Cre::ChR2	female	L2	425	519
0.308	111344	8	A4	TRPV1-Cre::ChR2	female	L2	450	554
0.308	111344	8	A4	TRPV1-Cre::ChR2	female	L2	475	537
0.308	111344	8	A4	TRPV1-Cre::ChR2	female	L2	500	537
0.308	111344	8	A4	TRPV1-Cre::ChR2	female	L2	525	520
0.308	111344	8	A4	TRPV1-Cre::ChR2	female	L2	550	504
0.308	111344	8	A4	TRPV1-Cre::ChR2	female	L2	575	495
0.308	111344	8	A4	TRPV1-Cre::ChR2	female	L2	600	510
0.308	111344	8	A4	TRPV1-Cre::ChR2	female	L2	625	469
0.308	111344	8	A4	TRPV1-Cre::ChR2	female	L2	650	541
0.308	111344	8	A4	TRPV1-Cre::ChR2	female	L2	675	532
0.308	111344	8	A4	TRPV1-Cre::ChR2	female	L2	700	537
0.308	111344	8	A4	TRPV1-Cre::ChR2	female	L2	725	557
0.308	111344	8	A4	TRPV1-Cre::ChR2	female	L2	750	567
0.308	111344	8	A4	TRPV1-Cre::ChR2	female	L2	775	534
0.308	111344	8	A4	TRPV1-Cre::ChR2	female	L2	800	510
0.308	111344	8	A4	TRPV1-Cre::ChR2	female	L2	825	561
0.308	111344	8	A4	TRPV1-Cre::ChR2	female	L2	850	538
0.308	111344	8	A4	TRPV1-Cre::ChR2	female	L2	875	535
0.308	111344	8	A4	TRPV1-Cre::ChR2	female	L2	900	547
0.308	111344	8	A4	TRPV1-Cre::ChR2	female	L2	925	545
0.308	111344	8	A4	TRPV1-Cre::ChR2	female	L2	950	516
0.308	111344	8	A4	TRPV1-Cre::ChR2	female	L2	975	504
0.308	111140	11	A6	TRPV1-Cre::ChR2	female	R1	-475	487
0.308	111140	11	A6	TRPV1-Cre::ChR2	female	R1	-450	516
0.308	111140	11	A6	TRPV1-Cre::ChR2	female	R1	-425	492
0.308	111140	11	A6	TRPV1-Cre::ChR2	female	R1	-400	522
0.308	111140	11	A6	TRPV1-Cre::ChR2	female	R1	-375	515
0.308	111140	11	A6	TRPV1-Cre::ChR2	female	R1	-350	572
0.308	111140	11	A6	TRPV1-Cre::ChR2	female	R1	-325	508
0.308	111140	11	A6	TRPV1-Cre::ChR2	female	R1	-300	469
0.308	111140	11	A6	TRPV1-Cre::ChR2	female	R1	-275	490
0.308	111140	11	A6	TRPV1-Cre::ChR2	female	R1	-250	478
0.308	111140	11	A6	TRPV1-Cre::ChR2	female	R1	-225	451
0.308	111140	11	A6	TRPV1-Cre::ChR2	female	R1	-200	450
0.308	111140	11	A6	TRPV1-Cre::ChR2	female	R1	-175	514
0.308	111140	11	A6	TRPV1-Cre::ChR2	female	R1	-150	489
0.308	111140	11	A6	TRPV1-Cre::ChR2	female	R1	-125	530
0.308	111140	11	A6	TRPV1-Cre::ChR2	female	R1	-100	491
0.308	111140	11	A6	TRPV1-Cre::ChR2	female	R1	-75	582
0.308	111140	11	A6	TRPV1-Cre::ChR2	female	R1	-50	508
0.308	111140	11	A6	TRPV1-Cre::ChR2	female	R1	-25	471
0.308	111140	11	A6	TRPV1-Cre::ChR2	female	R1	0	6645
0.308	111140	11	A6	TRPV1-Cre::ChR2	female	R1	25	6677
0.308	111140	11	A6	TRPV1-Cre::ChR2	female	R1	50	488
0.308	111140	11	A6	TRPV1-Cre::ChR2	female	R1	75	499
0.308	111140	11	A6	TRPV1-Cre::ChR2	female	R1	100	506
0.308	111140	11	A6	TRPV1-Cre::ChR2	female	R1	125	507
0.308	111140	11	A6	TRPV1-Cre::ChR2	female	R1	150	493
0.308	111140	11	A6	TRPV1-Cre::ChR2	female	R1	175	601
0.308	111140	11	A6	TRPV1-Cre::ChR2	female	R1	200	517
0.308	111140	11	A6	TRPV1-Cre::ChR2	female	R1	225	531
0.308	111140	11	A6	TRPV1-Cre::ChR2	female	R1	250	525
0.308	111140	11	A6	TRPV1-Cre::ChR2	female	R1	275	524
0.308	111140	11	A6	TRPV1-Cre::ChR2	female	R1	300	506
0.308	111140	11	A6	TRPV1-Cre::ChR2	female	R1	325	525
0.308	111140	11	A6	TRPV1-Cre::ChR2	female	R1	350	480
0.308	111140	11	A6	TRPV1-Cre::ChR2	female	R1	375	509
0.308	111140	11	A6	TRPV1-Cre::ChR2	female	R1	400	510
0.308	111140	11	A6	TRPV1-Cre::ChR2	female	R1	425	546
0.308	111140	11	A6	TRPV1-Cre::ChR2	female	R1	450	526
0.308	111140	11	A6	TRPV1-Cre::ChR2	female	R1	475	495
0.308	111140	11	A6	TRPV1-Cre::ChR2	female	R1	500	475
0.308	111140	11	A6	TRPV1-Cre::ChR2	female	R1	525	507
0.308	111140	11	A6	TRPV1-Cre::ChR2	female	R1	550	500
0.308	111140	11	A6	TRPV1-Cre::ChR2	female	R1	575	491
0.308	111140	11	A6	TRPV1-Cre::ChR2	female	R1	600	493
0.308	111140	11	A6	TRPV1-Cre::ChR2	female	R1	625	507
0.308	111140	11	A6	TRPV1-Cre::ChR2	female	R1	650	510
0.308	111140	11	A6	TRPV1-Cre::ChR2	female	R1	675	470
0.308	111140	11	A6	TRPV1-Cre::ChR2	female	R1	700	495
0.308	111140	11	A6	TRPV1-Cre::ChR2	female	R1	725	492
0.308	111140	11	A6	TRPV1-Cre::ChR2	female	R1	750	486
0.308	111140	11	A6	TRPV1-Cre::ChR2	female	R1	775	486
0.308	111140	11	A6	TRPV1-Cre::ChR2	female	R1	800	508
0.308	111140	11	A6	TRPV1-Cre::ChR2	female	R1	825	489
0.308	111140	11	A6	TRPV1-Cre::ChR2	female	R1	850	488
0.308	111140	11	A6	TRPV1-Cre::ChR2	female	R1	875	494
0.308	111140	11	A6	TRPV1-Cre::ChR2	female	R1	900	475
0.308	111140	11	A6	TRPV1-Cre::ChR2	female	R1	925	502
0.308	111140	11	A6	TRPV1-Cre::ChR2	female	R1	950	436
0.308	111140	11	A6	TRPV1-Cre::ChR2	female	R1	975	485
0.308	111516	10	B3	TRPV1-Cre::ChR2	male	R2	-475	670
0.308	111516	10	B3	TRPV1-Cre::ChR2	male	R2	-450	718
0.308	111516	10	B3	TRPV1-Cre::ChR2	male	R2	-425	683
0.308	111516	10	B3	TRPV1-Cre::ChR2	male	R2	-400	672
0.308	111516	10	B3	TRPV1-Cre::ChR2	male	R2	-375	697
0.308	111516	10	B3	TRPV1-Cre::ChR2	male	R2	-350	870
0.308	111516	10	B3	TRPV1-Cre::ChR2	male	R2	-325	1057
0.308	111516	10	B3	TRPV1-Cre::ChR2	male	R2	-300	1037
0.308	111516	10	B3	TRPV1-Cre::ChR2	male	R2	-275	777
0.308	111516	10	B3	TRPV1-Cre::ChR2	male	R2	-250	1089
0.308	111516	10	B3	TRPV1-Cre::ChR2	male	R2	-225	1431
0.308	111516	10	B3	TRPV1-Cre::ChR2	male	R2	-200	1861
0.308	111516	10	B3	TRPV1-Cre::ChR2	male	R2	-175	1536
0.308	111516	10	B3	TRPV1-Cre::ChR2	male	R2	-150	1419
0.308	111516	10	B3	TRPV1-Cre::ChR2	male	R2	-125	1453
0.308	111516	10	B3	TRPV1-Cre::ChR2	male	R2	-100	1816
0.308	111516	10	B3	TRPV1-Cre::ChR2	male	R2	-75	1679
0.308	111516	10	B3	TRPV1-Cre::ChR2	male	R2	-50	1234
0.308	111516	10	B3	TRPV1-Cre::ChR2	male	R2	-25	1549
0.308	111516	10	B3	TRPV1-Cre::ChR2	male	R2	0	6940
0.308	111516	10	B3	TRPV1-Cre::ChR2	male	R2	25	6972
0.308	111516	10	B3	TRPV1-Cre::ChR2	male	R2	50	1416
0.308	111516	10	B3	TRPV1-Cre::ChR2	male	R2	75	1464
0.308	111516	10	B3	TRPV1-Cre::ChR2	male	R2	100	2662
0.308	111516	10	B3	TRPV1-Cre::ChR2	male	R2	125	1862
0.308	111516	10	B3	TRPV1-Cre::ChR2	male	R2	150	1808
0.308	111516	10	B3	TRPV1-Cre::ChR2	male	R2	175	1783
0.308	111516	10	B3	TRPV1-Cre::ChR2	male	R2	200	1340
0.308	111516	10	B3	TRPV1-Cre::ChR2	male	R2	225	1138
0.308	111516	10	B3	TRPV1-Cre::ChR2	male	R2	250	1031
0.308	111516	10	B3	TRPV1-Cre::ChR2	male	R2	275	1626
0.308	111516	10	B3	TRPV1-Cre::ChR2	male	R2	300	1510
0.308	111516	10	B3	TRPV1-Cre::ChR2	male	R2	325	1104
0.308	111516	10	B3	TRPV1-Cre::ChR2	male	R2	350	1157
0.308	111516	10	B3	TRPV1-Cre::ChR2	male	R2	375	1221
0.308	111516	10	B3	TRPV1-Cre::ChR2	male	R2	400	1465
0.308	111516	10	B3	TRPV1-Cre::ChR2	male	R2	425	1509
0.308	111516	10	B3	TRPV1-Cre::ChR2	male	R2	450	1686
0.308	111516	10	B3	TRPV1-Cre::ChR2	male	R2	475	1802
0.308	111516	10	B3	TRPV1-Cre::ChR2	male	R2	500	1183
0.308	111516	10	B3	TRPV1-Cre::ChR2	male	R2	525	1712
0.308	111516	10	B3	TRPV1-Cre::ChR2	male	R2	550	1760
0.308	111516	10	B3	TRPV1-Cre::ChR2	male	R2	575	1885
0.308	111516	10	B3	TRPV1-Cre::ChR2	male	R2	600	1591
0.308	111516	10	B3	TRPV1-Cre::ChR2	male	R2	625	1216
0.308	111516	10	B3	TRPV1-Cre::ChR2	male	R2	650	1842
0.308	111516	10	B3	TRPV1-Cre::ChR2	male	R2	675	1949
0.308	111516	10	B3	TRPV1-Cre::ChR2	male	R2	700	1357
0.308	111516	10	B3	TRPV1-Cre::ChR2	male	R2	725	1109
0.308	111516	10	B3	TRPV1-Cre::ChR2	male	R2	750	925
0.308	111516	10	B3	TRPV1-Cre::ChR2	male	R2	775	1315
0.308	111516	10	B3	TRPV1-Cre::ChR2	male	R2	800	1173
0.308	111516	10	B3	TRPV1-Cre::ChR2	male	R2	825	1153
0.308	111516	10	B3	TRPV1-Cre::ChR2	male	R2	850	1125
0.308	111516	10	B3	TRPV1-Cre::ChR2	male	R2	875	1486
0.308	111516	10	B3	TRPV1-Cre::ChR2	male	R2	900	1672
0.308	111516	10	B3	TRPV1-Cre::ChR2	male	R2	925	1547
0.308	111516	10	B3	TRPV1-Cre::ChR2	male	R2	950	1629
0.308	111516	10	B3	TRPV1-Cre::ChR2	male	R2	975	1583
0.308	104842	1	C1	TRPV1-Cre::ChR2	male	R2	-475	451
0.308	104842	1	C1	TRPV1-Cre::ChR2	male	R2	-450	461
0.308	104842	1	C1	TRPV1-Cre::ChR2	male	R2	-425	466
0.308	104842	1	C1	TRPV1-Cre::ChR2	male	R2	-400	460
0.308	104842	1	C1	TRPV1-Cre::ChR2	male	R2	-375	481
0.308	104842	1	C1	TRPV1-Cre::ChR2	male	R2	-350	507
0.308	104842	1	C1	TRPV1-Cre::ChR2	male	R2	-325	498
0.308	104842	1	C1	TRPV1-Cre::ChR2	male	R2	-300	547
0.308	104842	1	C1	TRPV1-Cre::ChR2	male	R2	-275	481
0.308	104842	1	C1	TRPV1-Cre::ChR2	male	R2	-250	492
0.308	104842	1	C1	TRPV1-Cre::ChR2	male	R2	-225	468
0.308	104842	1	C1	TRPV1-Cre::ChR2	male	R2	-200	490
0.308	104842	1	C1	TRPV1-Cre::ChR2	male	R2	-175	542
0.308	104842	1	C1	TRPV1-Cre::ChR2	male	R2	-150	590
0.308	104842	1	C1	TRPV1-Cre::ChR2	male	R2	-125	582
0.308	104842	1	C1	TRPV1-Cre::ChR2	male	R2	-100	537
0.308	104842	1	C1	TRPV1-Cre::ChR2	male	R2	-75	655
0.308	104842	1	C1	TRPV1-Cre::ChR2	male	R2	-50	513
0.308	104842	1	C1	TRPV1-Cre::ChR2	male	R2	-25	487
0.308	104842	1	C1	TRPV1-Cre::ChR2	male	R2	0	4807
0.308	104842	1	C1	TRPV1-Cre::ChR2	male	R2	25	4739
0.308	104842	1	C1	TRPV1-Cre::ChR2	male	R2	50	868
0.308	104842	1	C1	TRPV1-Cre::ChR2	male	R2	75	539
0.308	104842	1	C1	TRPV1-Cre::ChR2	male	R2	100	919
0.308	104842	1	C1	TRPV1-Cre::ChR2	male	R2	125	1958
0.308	104842	1	C1	TRPV1-Cre::ChR2	male	R2	150	1923
0.308	104842	1	C1	TRPV1-Cre::ChR2	male	R2	175	1237
0.308	104842	1	C1	TRPV1-Cre::ChR2	male	R2	200	961
0.308	104842	1	C1	TRPV1-Cre::ChR2	male	R2	225	833
0.308	104842	1	C1	TRPV1-Cre::ChR2	male	R2	250	921
0.308	104842	1	C1	TRPV1-Cre::ChR2	male	R2	275	735
0.308	104842	1	C1	TRPV1-Cre::ChR2	male	R2	300	752
0.308	104842	1	C1	TRPV1-Cre::ChR2	male	R2	325	789
0.308	104842	1	C1	TRPV1-Cre::ChR2	male	R2	350	594
0.308	104842	1	C1	TRPV1-Cre::ChR2	male	R2	375	767
0.308	104842	1	C1	TRPV1-Cre::ChR2	male	R2	400	512
0.308	104842	1	C1	TRPV1-Cre::ChR2	male	R2	425	526
0.308	104842	1	C1	TRPV1-Cre::ChR2	male	R2	450	485
0.308	104842	1	C1	TRPV1-Cre::ChR2	male	R2	475	521
0.308	104842	1	C1	TRPV1-Cre::ChR2	male	R2	500	540
0.308	104842	1	C1	TRPV1-Cre::ChR2	male	R2	525	534
0.308	104842	1	C1	TRPV1-Cre::ChR2	male	R2	550	712
0.308	104842	1	C1	TRPV1-Cre::ChR2	male	R2	575	840
0.308	104842	1	C1	TRPV1-Cre::ChR2	male	R2	600	765
0.308	104842	1	C1	TRPV1-Cre::ChR2	male	R2	625	717
0.308	104842	1	C1	TRPV1-Cre::ChR2	male	R2	650	618
0.308	104842	1	C1	TRPV1-Cre::ChR2	male	R2	675	558
0.308	104842	1	C1	TRPV1-Cre::ChR2	male	R2	700	485
0.308	104842	1	C1	TRPV1-Cre::ChR2	male	R2	725	478
0.308	104842	1	C1	TRPV1-Cre::ChR2	male	R2	750	504
0.308	104842	1	C1	TRPV1-Cre::ChR2	male	R2	775	438
0.308	104842	1	C1	TRPV1-Cre::ChR2	male	R2	800	428
0.308	104842	1	C1	TRPV1-Cre::ChR2	male	R2	825	445
0.308	104842	1	C1	TRPV1-Cre::ChR2	male	R2	850	471
0.308	104842	1	C1	TRPV1-Cre::ChR2	male	R2	875	547
0.308	104842	1	C1	TRPV1-Cre::ChR2	male	R2	900	532
0.308	104842	1	C1	TRPV1-Cre::ChR2	male	R2	925	472
0.308	104842	1	C1	TRPV1-Cre::ChR2	male	R2	950	497
0.308	104842	1	C1	TRPV1-Cre::ChR2	male	R2	975	446
0.308	111001	10	B3	TRPV1-Cre::ChR2	male	L1	-475	549
0.308	111001	10	B3	TRPV1-Cre::ChR2	male	L1	-450	553
0.308	111001	10	B3	TRPV1-Cre::ChR2	male	L1	-425	609
0.308	111001	10	B3	TRPV1-Cre::ChR2	male	L1	-400	597
0.308	111001	10	B3	TRPV1-Cre::ChR2	male	L1	-375	616
0.308	111001	10	B3	TRPV1-Cre::ChR2	male	L1	-350	641
0.308	111001	10	B3	TRPV1-Cre::ChR2	male	L1	-325	580
0.308	111001	10	B3	TRPV1-Cre::ChR2	male	L1	-300	586
0.308	111001	10	B3	TRPV1-Cre::ChR2	male	L1	-275	634
0.308	111001	10	B3	TRPV1-Cre::ChR2	male	L1	-250	608
0.308	111001	10	B3	TRPV1-Cre::ChR2	male	L1	-225	615
0.308	111001	10	B3	TRPV1-Cre::ChR2	male	L1	-200	592
0.308	111001	10	B3	TRPV1-Cre::ChR2	male	L1	-175	612
0.308	111001	10	B3	TRPV1-Cre::ChR2	male	L1	-150	616
0.308	111001	10	B3	TRPV1-Cre::ChR2	male	L1	-125	635
0.308	111001	10	B3	TRPV1-Cre::ChR2	male	L1	-100	564
0.308	111001	10	B3	TRPV1-Cre::ChR2	male	L1	-75	601
0.308	111001	10	B3	TRPV1-Cre::ChR2	male	L1	-50	568
0.308	111001	10	B3	TRPV1-Cre::ChR2	male	L1	-25	602
0.308	111001	10	B3	TRPV1-Cre::ChR2	male	L1	0	6541
0.308	111001	10	B3	TRPV1-Cre::ChR2	male	L1	25	6516
0.308	111001	10	B3	TRPV1-Cre::ChR2	male	L1	50	633
0.308	111001	10	B3	TRPV1-Cre::ChR2	male	L1	75	638
0.308	111001	10	B3	TRPV1-Cre::ChR2	male	L1	100	627
0.308	111001	10	B3	TRPV1-Cre::ChR2	male	L1	125	611
0.308	111001	10	B3	TRPV1-Cre::ChR2	male	L1	150	616
0.308	111001	10	B3	TRPV1-Cre::ChR2	male	L1	175	632
0.308	111001	10	B3	TRPV1-Cre::ChR2	male	L1	200	572
0.308	111001	10	B3	TRPV1-Cre::ChR2	male	L1	225	567
0.308	111001	10	B3	TRPV1-Cre::ChR2	male	L1	250	602
0.308	111001	10	B3	TRPV1-Cre::ChR2	male	L1	275	631
0.308	111001	10	B3	TRPV1-Cre::ChR2	male	L1	300	583
0.308	111001	10	B3	TRPV1-Cre::ChR2	male	L1	325	568
0.308	111001	10	B3	TRPV1-Cre::ChR2	male	L1	350	615
0.308	111001	10	B3	TRPV1-Cre::ChR2	male	L1	375	601
0.308	111001	10	B3	TRPV1-Cre::ChR2	male	L1	400	597
0.308	111001	10	B3	TRPV1-Cre::ChR2	male	L1	425	640
0.308	111001	10	B3	TRPV1-Cre::ChR2	male	L1	450	592
0.308	111001	10	B3	TRPV1-Cre::ChR2	male	L1	475	585
0.308	111001	10	B3	TRPV1-Cre::ChR2	male	L1	500	609
0.308	111001	10	B3	TRPV1-Cre::ChR2	male	L1	525	622
0.308	111001	10	B3	TRPV1-Cre::ChR2	male	L1	550	582
0.308	111001	10	B3	TRPV1-Cre::ChR2	male	L1	575	585
0.308	111001	10	B3	TRPV1-Cre::ChR2	male	L1	600	589
0.308	111001	10	B3	TRPV1-Cre::ChR2	male	L1	625	542
0.308	111001	10	B3	TRPV1-Cre::ChR2	male	L1	650	585
0.308	111001	10	B3	TRPV1-Cre::ChR2	male	L1	675	601
0.308	111001	10	B3	TRPV1-Cre::ChR2	male	L1	700	601
0.308	111001	10	B3	TRPV1-Cre::ChR2	male	L1	725	626
0.308	111001	10	B3	TRPV1-Cre::ChR2	male	L1	750	627
0.308	111001	10	B3	TRPV1-Cre::ChR2	male	L1	775	621
0.308	111001	10	B3	TRPV1-Cre::ChR2	male	L1	800	630
0.308	111001	10	B3	TRPV1-Cre::ChR2	male	L1	825	625
0.308	111001	10	B3	TRPV1-Cre::ChR2	male	L1	850	619
0.308	111001	10	B3	TRPV1-Cre::ChR2	male	L1	875	591
0.308	111001	10	B3	TRPV1-Cre::ChR2	male	L1	900	566
0.308	111001	10	B3	TRPV1-Cre::ChR2	male	L1	925	561
0.308	111001	10	B3	TRPV1-Cre::ChR2	male	L1	950	564
0.308	111001	10	B3	TRPV1-Cre::ChR2	male	L1	975	579
0.308	111918	7	A4	TRPV1-Cre::ChR2	female	R3	-475	521
0.308	111918	7	A4	TRPV1-Cre::ChR2	female	R3	-450	517
0.308	111918	7	A4	TRPV1-Cre::ChR2	female	R3	-425	496
0.308	111918	7	A4	TRPV1-Cre::ChR2	female	R3	-400	514
0.308	111918	7	A4	TRPV1-Cre::ChR2	female	R3	-375	492
0.308	111918	7	A4	TRPV1-Cre::ChR2	female	R3	-350	477
0.308	111918	7	A4	TRPV1-Cre::ChR2	female	R3	-325	495
0.308	111918	7	A4	TRPV1-Cre::ChR2	female	R3	-300	504
0.308	111918	7	A4	TRPV1-Cre::ChR2	female	R3	-275	524
0.308	111918	7	A4	TRPV1-Cre::ChR2	female	R3	-250	521
0.308	111918	7	A4	TRPV1-Cre::ChR2	female	R3	-225	472
0.308	111918	7	A4	TRPV1-Cre::ChR2	female	R3	-200	464
0.308	111918	7	A4	TRPV1-Cre::ChR2	female	R3	-175	506
0.308	111918	7	A4	TRPV1-Cre::ChR2	female	R3	-150	488
0.308	111918	7	A4	TRPV1-Cre::ChR2	female	R3	-125	483
0.308	111918	7	A4	TRPV1-Cre::ChR2	female	R3	-100	534
0.308	111918	7	A4	TRPV1-Cre::ChR2	female	R3	-75	494
0.308	111918	7	A4	TRPV1-Cre::ChR2	female	R3	-50	484
0.308	111918	7	A4	TRPV1-Cre::ChR2	female	R3	-25	493
0.308	111918	7	A4	TRPV1-Cre::ChR2	female	R3	0	3083
0.308	111918	7	A4	TRPV1-Cre::ChR2	female	R3	25	3135
0.308	111918	7	A4	TRPV1-Cre::ChR2	female	R3	50	482
0.308	111918	7	A4	TRPV1-Cre::ChR2	female	R3	75	491
0.308	111918	7	A4	TRPV1-Cre::ChR2	female	R3	100	509
0.308	111918	7	A4	TRPV1-Cre::ChR2	female	R3	125	458
0.308	111918	7	A4	TRPV1-Cre::ChR2	female	R3	150	511
0.308	111918	7	A4	TRPV1-Cre::ChR2	female	R3	175	511
0.308	111918	7	A4	TRPV1-Cre::ChR2	female	R3	200	480
0.308	111918	7	A4	TRPV1-Cre::ChR2	female	R3	225	468
0.308	111918	7	A4	TRPV1-Cre::ChR2	female	R3	250	459
0.308	111918	7	A4	TRPV1-Cre::ChR2	female	R3	275	523
0.308	111918	7	A4	TRPV1-Cre::ChR2	female	R3	300	516
0.308	111918	7	A4	TRPV1-Cre::ChR2	female	R3	325	537
0.308	111918	7	A4	TRPV1-Cre::ChR2	female	R3	350	521
0.308	111918	7	A4	TRPV1-Cre::ChR2	female	R3	375	484
0.308	111918	7	A4	TRPV1-Cre::ChR2	female	R3	400	471
0.308	111918	7	A4	TRPV1-Cre::ChR2	female	R3	425	513
0.308	111918	7	A4	TRPV1-Cre::ChR2	female	R3	450	494
0.308	111918	7	A4	TRPV1-Cre::ChR2	female	R3	475	476
0.308	111918	7	A4	TRPV1-Cre::ChR2	female	R3	500	512
0.308	111918	7	A4	TRPV1-Cre::ChR2	female	R3	525	510
0.308	111918	7	A4	TRPV1-Cre::ChR2	female	R3	550	498
0.308	111918	7	A4	TRPV1-Cre::ChR2	female	R3	575	480
0.308	111918	7	A4	TRPV1-Cre::ChR2	female	R3	600	477
0.308	111918	7	A4	TRPV1-Cre::ChR2	female	R3	625	472
0.308	111918	7	A4	TRPV1-Cre::ChR2	female	R3	650	504
0.308	111918	7	A4	TRPV1-Cre::ChR2	female	R3	675	503
0.308	111918	7	A4	TRPV1-Cre::ChR2	female	R3	700	471
0.308	111918	7	A4	TRPV1-Cre::ChR2	female	R3	725	509
0.308	111918	7	A4	TRPV1-Cre::ChR2	female	R3	750	509
0.308	111918	7	A4	TRPV1-Cre::ChR2	female	R3	775	461
0.308	111918	7	A4	TRPV1-Cre::ChR2	female	R3	800	500
0.308	111918	7	A4	TRPV1-Cre::ChR2	female	R3	825	489
0.308	111918	7	A4	TRPV1-Cre::ChR2	female	R3	850	464
0.308	111918	7	A4	TRPV1-Cre::ChR2	female	R3	875	486
0.308	111918	7	A4	TRPV1-Cre::ChR2	female	R3	900	484
0.308	111918	7	A4	TRPV1-Cre::ChR2	female	R3	925	524
0.308	111918	7	A4	TRPV1-Cre::ChR2	female	R3	950	465
0.308	111918	7	A4	TRPV1-Cre::ChR2	female	R3	975	500
0.308	111157	NA	NA	TRPV1-Cre::ChR2	NA	NA	-475	2479
0.308	111157	NA	NA	TRPV1-Cre::ChR2	NA	NA	-450	3736
0.308	111157	NA	NA	TRPV1-Cre::ChR2	NA	NA	-425	3259
0.308	111157	NA	NA	TRPV1-Cre::ChR2	NA	NA	-400	3003
0.308	111157	NA	NA	TRPV1-Cre::ChR2	NA	NA	-375	2352
0.308	111157	NA	NA	TRPV1-Cre::ChR2	NA	NA	-350	2380
0.308	111157	NA	NA	TRPV1-Cre::ChR2	NA	NA	-325	2400
0.308	111157	NA	NA	TRPV1-Cre::ChR2	NA	NA	-300	2706
0.308	111157	NA	NA	TRPV1-Cre::ChR2	NA	NA	-275	2603
0.308	111157	NA	NA	TRPV1-Cre::ChR2	NA	NA	-250	2447
0.308	111157	NA	NA	TRPV1-Cre::ChR2	NA	NA	-225	3038
0.308	111157	NA	NA	TRPV1-Cre::ChR2	NA	NA	-200	1828
0.308	111157	NA	NA	TRPV1-Cre::ChR2	NA	NA	-175	1851
0.308	111157	NA	NA	TRPV1-Cre::ChR2	NA	NA	-150	1937
0.308	111157	NA	NA	TRPV1-Cre::ChR2	NA	NA	-125	2971
0.308	111157	NA	NA	TRPV1-Cre::ChR2	NA	NA	-100	2278
0.308	111157	NA	NA	TRPV1-Cre::ChR2	NA	NA	-75	1795
0.308	111157	NA	NA	TRPV1-Cre::ChR2	NA	NA	-50	2278
0.308	111157	NA	NA	TRPV1-Cre::ChR2	NA	NA	-25	1832
0.308	111157	NA	NA	TRPV1-Cre::ChR2	NA	NA	0	6269
0.308	111157	NA	NA	TRPV1-Cre::ChR2	NA	NA	25	6295
0.308	111157	NA	NA	TRPV1-Cre::ChR2	NA	NA	50	3651
0.308	111157	NA	NA	TRPV1-Cre::ChR2	NA	NA	75	2498
0.308	111157	NA	NA	TRPV1-Cre::ChR2	NA	NA	100	2327
0.308	111157	NA	NA	TRPV1-Cre::ChR2	NA	NA	125	2236
0.308	111157	NA	NA	TRPV1-Cre::ChR2	NA	NA	150	2163
0.308	111157	NA	NA	TRPV1-Cre::ChR2	NA	NA	175	2028
0.308	111157	NA	NA	TRPV1-Cre::ChR2	NA	NA	200	2007
0.308	111157	NA	NA	TRPV1-Cre::ChR2	NA	NA	225	1974
0.308	111157	NA	NA	TRPV1-Cre::ChR2	NA	NA	250	2712
0.308	111157	NA	NA	TRPV1-Cre::ChR2	NA	NA	275	2718
0.308	111157	NA	NA	TRPV1-Cre::ChR2	NA	NA	300	1978
0.308	111157	NA	NA	TRPV1-Cre::ChR2	NA	NA	325	2425
0.308	111157	NA	NA	TRPV1-Cre::ChR2	NA	NA	350	1818
0.308	111157	NA	NA	TRPV1-Cre::ChR2	NA	NA	375	1580
0.308	111157	NA	NA	TRPV1-Cre::ChR2	NA	NA	400	895
0.308	111157	NA	NA	TRPV1-Cre::ChR2	NA	NA	425	1087
0.308	111157	NA	NA	TRPV1-Cre::ChR2	NA	NA	450	1449
0.308	111157	NA	NA	TRPV1-Cre::ChR2	NA	NA	475	1069
0.308	111157	NA	NA	TRPV1-Cre::ChR2	NA	NA	500	3132
0.308	111157	NA	NA	TRPV1-Cre::ChR2	NA	NA	525	3056
0.308	111157	NA	NA	TRPV1-Cre::ChR2	NA	NA	550	2401
0.308	111157	NA	NA	TRPV1-Cre::ChR2	NA	NA	575	2152
0.308	111157	NA	NA	TRPV1-Cre::ChR2	NA	NA	600	1380
0.308	111157	NA	NA	TRPV1-Cre::ChR2	NA	NA	625	1568
0.308	111157	NA	NA	TRPV1-Cre::ChR2	NA	NA	650	1151
0.308	111157	NA	NA	TRPV1-Cre::ChR2	NA	NA	675	1504
0.308	111157	NA	NA	TRPV1-Cre::ChR2	NA	NA	700	1434
0.308	111157	NA	NA	TRPV1-Cre::ChR2	NA	NA	725	750
0.308	111157	NA	NA	TRPV1-Cre::ChR2	NA	NA	750	683
0.308	111157	NA	NA	TRPV1-Cre::ChR2	NA	NA	775	753
0.308	111157	NA	NA	TRPV1-Cre::ChR2	NA	NA	800	2202
0.308	111157	NA	NA	TRPV1-Cre::ChR2	NA	NA	825	2434
0.308	111157	NA	NA	TRPV1-Cre::ChR2	NA	NA	850	2019
0.308	111157	NA	NA	TRPV1-Cre::ChR2	NA	NA	875	2315
0.308	111157	NA	NA	TRPV1-Cre::ChR2	NA	NA	900	1709
0.308	111157	NA	NA	TRPV1-Cre::ChR2	NA	NA	925	1519
0.308	111157	NA	NA	TRPV1-Cre::ChR2	NA	NA	950	1640
0.308	111157	NA	NA	TRPV1-Cre::ChR2	NA	NA	975	1663
0.308	111628	8	A4	TRPV1-Cre::ChR2	female	L3	-475	509
0.308	111628	8	A4	TRPV1-Cre::ChR2	female	L3	-450	499
0.308	111628	8	A4	TRPV1-Cre::ChR2	female	L3	-425	480
0.308	111628	8	A4	TRPV1-Cre::ChR2	female	L3	-400	507
0.308	111628	8	A4	TRPV1-Cre::ChR2	female	L3	-375	491
0.308	111628	8	A4	TRPV1-Cre::ChR2	female	L3	-350	524
0.308	111628	8	A4	TRPV1-Cre::ChR2	female	L3	-325	486
0.308	111628	8	A4	TRPV1-Cre::ChR2	female	L3	-300	520
0.308	111628	8	A4	TRPV1-Cre::ChR2	female	L3	-275	541
0.308	111628	8	A4	TRPV1-Cre::ChR2	female	L3	-250	562
0.308	111628	8	A4	TRPV1-Cre::ChR2	female	L3	-225	531
0.308	111628	8	A4	TRPV1-Cre::ChR2	female	L3	-200	459
0.308	111628	8	A4	TRPV1-Cre::ChR2	female	L3	-175	481
0.308	111628	8	A4	TRPV1-Cre::ChR2	female	L3	-150	516
0.308	111628	8	A4	TRPV1-Cre::ChR2	female	L3	-125	566
0.308	111628	8	A4	TRPV1-Cre::ChR2	female	L3	-100	551
0.308	111628	8	A4	TRPV1-Cre::ChR2	female	L3	-75	500
0.308	111628	8	A4	TRPV1-Cre::ChR2	female	L3	-50	520
0.308	111628	8	A4	TRPV1-Cre::ChR2	female	L3	-25	471
0.308	111628	8	A4	TRPV1-Cre::ChR2	female	L3	0	4483
0.308	111628	8	A4	TRPV1-Cre::ChR2	female	L3	25	4393
0.308	111628	8	A4	TRPV1-Cre::ChR2	female	L3	50	518
0.308	111628	8	A4	TRPV1-Cre::ChR2	female	L3	75	519
0.308	111628	8	A4	TRPV1-Cre::ChR2	female	L3	100	518
0.308	111628	8	A4	TRPV1-Cre::ChR2	female	L3	125	513
0.308	111628	8	A4	TRPV1-Cre::ChR2	female	L3	150	578
0.308	111628	8	A4	TRPV1-Cre::ChR2	female	L3	175	549
0.308	111628	8	A4	TRPV1-Cre::ChR2	female	L3	200	527
0.308	111628	8	A4	TRPV1-Cre::ChR2	female	L3	225	519
0.308	111628	8	A4	TRPV1-Cre::ChR2	female	L3	250	491
0.308	111628	8	A4	TRPV1-Cre::ChR2	female	L3	275	504
0.308	111628	8	A4	TRPV1-Cre::ChR2	female	L3	300	518
0.308	111628	8	A4	TRPV1-Cre::ChR2	female	L3	325	521
0.308	111628	8	A4	TRPV1-Cre::ChR2	female	L3	350	475
0.308	111628	8	A4	TRPV1-Cre::ChR2	female	L3	375	529
0.308	111628	8	A4	TRPV1-Cre::ChR2	female	L3	400	526
0.308	111628	8	A4	TRPV1-Cre::ChR2	female	L3	425	530
0.308	111628	8	A4	TRPV1-Cre::ChR2	female	L3	450	498
0.308	111628	8	A4	TRPV1-Cre::ChR2	female	L3	475	519
0.308	111628	8	A4	TRPV1-Cre::ChR2	female	L3	500	519
0.308	111628	8	A4	TRPV1-Cre::ChR2	female	L3	525	536
0.308	111628	8	A4	TRPV1-Cre::ChR2	female	L3	550	603
0.308	111628	8	A4	TRPV1-Cre::ChR2	female	L3	575	602
0.308	111628	8	A4	TRPV1-Cre::ChR2	female	L3	600	561
0.308	111628	8	A4	TRPV1-Cre::ChR2	female	L3	625	550
0.308	111628	8	A4	TRPV1-Cre::ChR2	female	L3	650	600
0.308	111628	8	A4	TRPV1-Cre::ChR2	female	L3	675	523
0.308	111628	8	A4	TRPV1-Cre::ChR2	female	L3	700	546
0.308	111628	8	A4	TRPV1-Cre::ChR2	female	L3	725	516
0.308	111628	8	A4	TRPV1-Cre::ChR2	female	L3	750	550
0.308	111628	8	A4	TRPV1-Cre::ChR2	female	L3	775	521
0.308	111628	8	A4	TRPV1-Cre::ChR2	female	L3	800	540
0.308	111628	8	A4	TRPV1-Cre::ChR2	female	L3	825	527
0.308	111628	8	A4	TRPV1-Cre::ChR2	female	L3	850	537
0.308	111628	8	A4	TRPV1-Cre::ChR2	female	L3	875	511
0.308	111628	8	A4	TRPV1-Cre::ChR2	female	L3	900	493
0.308	111628	8	A4	TRPV1-Cre::ChR2	female	L3	925	509
0.308	111628	8	A4	TRPV1-Cre::ChR2	female	L3	950	531
0.308	111628	8	A4	TRPV1-Cre::ChR2	female	L3	975	550
0.308	111720	11	A6	TRPV1-Cre::ChR2	female	L3	-475	747
0.308	111720	11	A6	TRPV1-Cre::ChR2	female	L3	-450	920
0.308	111720	11	A6	TRPV1-Cre::ChR2	female	L3	-425	1259
0.308	111720	11	A6	TRPV1-Cre::ChR2	female	L3	-400	976
0.308	111720	11	A6	TRPV1-Cre::ChR2	female	L3	-375	768
0.308	111720	11	A6	TRPV1-Cre::ChR2	female	L3	-350	783
0.308	111720	11	A6	TRPV1-Cre::ChR2	female	L3	-325	848
0.308	111720	11	A6	TRPV1-Cre::ChR2	female	L3	-300	1914
0.308	111720	11	A6	TRPV1-Cre::ChR2	female	L3	-275	1516
0.308	111720	11	A6	TRPV1-Cre::ChR2	female	L3	-250	715
0.308	111720	11	A6	TRPV1-Cre::ChR2	female	L3	-225	658
0.308	111720	11	A6	TRPV1-Cre::ChR2	female	L3	-200	583
0.308	111720	11	A6	TRPV1-Cre::ChR2	female	L3	-175	1158
0.308	111720	11	A6	TRPV1-Cre::ChR2	female	L3	-150	1411
0.308	111720	11	A6	TRPV1-Cre::ChR2	female	L3	-125	1178
0.308	111720	11	A6	TRPV1-Cre::ChR2	female	L3	-100	836
0.308	111720	11	A6	TRPV1-Cre::ChR2	female	L3	-75	837
0.308	111720	11	A6	TRPV1-Cre::ChR2	female	L3	-50	659
0.308	111720	11	A6	TRPV1-Cre::ChR2	female	L3	-25	896
0.308	111720	11	A6	TRPV1-Cre::ChR2	female	L3	0	24885
0.308	111720	11	A6	TRPV1-Cre::ChR2	female	L3	25	25159
0.308	111720	11	A6	TRPV1-Cre::ChR2	female	L3	50	2381
0.308	111720	11	A6	TRPV1-Cre::ChR2	female	L3	75	3189
0.308	111720	11	A6	TRPV1-Cre::ChR2	female	L3	100	3509
0.308	111720	11	A6	TRPV1-Cre::ChR2	female	L3	125	2880
0.308	111720	11	A6	TRPV1-Cre::ChR2	female	L3	150	2061
0.308	111720	11	A6	TRPV1-Cre::ChR2	female	L3	175	1806
0.308	111720	11	A6	TRPV1-Cre::ChR2	female	L3	200	1591
0.308	111720	11	A6	TRPV1-Cre::ChR2	female	L3	225	1799
0.308	111720	11	A6	TRPV1-Cre::ChR2	female	L3	250	1702
0.308	111720	11	A6	TRPV1-Cre::ChR2	female	L3	275	1785
0.308	111720	11	A6	TRPV1-Cre::ChR2	female	L3	300	1932
0.308	111720	11	A6	TRPV1-Cre::ChR2	female	L3	325	1617
0.308	111720	11	A6	TRPV1-Cre::ChR2	female	L3	350	1723
0.308	111720	11	A6	TRPV1-Cre::ChR2	female	L3	375	1490
0.308	111720	11	A6	TRPV1-Cre::ChR2	female	L3	400	1242
0.308	111720	11	A6	TRPV1-Cre::ChR2	female	L3	425	1180
0.308	111720	11	A6	TRPV1-Cre::ChR2	female	L3	450	894
0.308	111720	11	A6	TRPV1-Cre::ChR2	female	L3	475	1094
0.308	111720	11	A6	TRPV1-Cre::ChR2	female	L3	500	1271
0.308	111720	11	A6	TRPV1-Cre::ChR2	female	L3	525	839
0.308	111720	11	A6	TRPV1-Cre::ChR2	female	L3	550	909
0.308	111720	11	A6	TRPV1-Cre::ChR2	female	L3	575	620
0.308	111720	11	A6	TRPV1-Cre::ChR2	female	L3	600	1030
0.308	111720	11	A6	TRPV1-Cre::ChR2	female	L3	625	944
0.308	111720	11	A6	TRPV1-Cre::ChR2	female	L3	650	842
0.308	111720	11	A6	TRPV1-Cre::ChR2	female	L3	675	1122
0.308	111720	11	A6	TRPV1-Cre::ChR2	female	L3	700	1315
0.308	111720	11	A6	TRPV1-Cre::ChR2	female	L3	725	657
0.308	111720	11	A6	TRPV1-Cre::ChR2	female	L3	750	652
0.308	111720	11	A6	TRPV1-Cre::ChR2	female	L3	775	541
0.308	111720	11	A6	TRPV1-Cre::ChR2	female	L3	800	613
0.308	111720	11	A6	TRPV1-Cre::ChR2	female	L3	825	803
0.308	111720	11	A6	TRPV1-Cre::ChR2	female	L3	850	759
0.308	111720	11	A6	TRPV1-Cre::ChR2	female	L3	875	943
0.308	111720	11	A6	TRPV1-Cre::ChR2	female	L3	900	904
0.308	111720	11	A6	TRPV1-Cre::ChR2	female	L3	925	943
0.308	111720	11	A6	TRPV1-Cre::ChR2	female	L3	950	657
0.308	111720	11	A6	TRPV1-Cre::ChR2	female	L3	975	1281
0.308	110923	8	A4	TRPV1-Cre::ChR2	female	L1	-475	519
0.308	110923	8	A4	TRPV1-Cre::ChR2	female	L1	-450	520
0.308	110923	8	A4	TRPV1-Cre::ChR2	female	L1	-425	497
0.308	110923	8	A4	TRPV1-Cre::ChR2	female	L1	-400	487
0.308	110923	8	A4	TRPV1-Cre::ChR2	female	L1	-375	530
0.308	110923	8	A4	TRPV1-Cre::ChR2	female	L1	-350	522
0.308	110923	8	A4	TRPV1-Cre::ChR2	female	L1	-325	516
0.308	110923	8	A4	TRPV1-Cre::ChR2	female	L1	-300	509
0.308	110923	8	A4	TRPV1-Cre::ChR2	female	L1	-275	504
0.308	110923	8	A4	TRPV1-Cre::ChR2	female	L1	-250	539
0.308	110923	8	A4	TRPV1-Cre::ChR2	female	L1	-225	540
0.308	110923	8	A4	TRPV1-Cre::ChR2	female	L1	-200	599
0.308	110923	8	A4	TRPV1-Cre::ChR2	female	L1	-175	591
0.308	110923	8	A4	TRPV1-Cre::ChR2	female	L1	-150	553
0.308	110923	8	A4	TRPV1-Cre::ChR2	female	L1	-125	523
0.308	110923	8	A4	TRPV1-Cre::ChR2	female	L1	-100	542
0.308	110923	8	A4	TRPV1-Cre::ChR2	female	L1	-75	573
0.308	110923	8	A4	TRPV1-Cre::ChR2	female	L1	-50	634
0.308	110923	8	A4	TRPV1-Cre::ChR2	female	L1	-25	601
0.308	110923	8	A4	TRPV1-Cre::ChR2	female	L1	0	4672
0.308	110923	8	A4	TRPV1-Cre::ChR2	female	L1	25	4640
0.308	110923	8	A4	TRPV1-Cre::ChR2	female	L1	50	642
0.308	110923	8	A4	TRPV1-Cre::ChR2	female	L1	75	691
0.308	110923	8	A4	TRPV1-Cre::ChR2	female	L1	100	1074
0.308	110923	8	A4	TRPV1-Cre::ChR2	female	L1	125	939
0.308	110923	8	A4	TRPV1-Cre::ChR2	female	L1	150	597
0.308	110923	8	A4	TRPV1-Cre::ChR2	female	L1	175	490
0.308	110923	8	A4	TRPV1-Cre::ChR2	female	L1	200	504
0.308	110923	8	A4	TRPV1-Cre::ChR2	female	L1	225	500
0.308	110923	8	A4	TRPV1-Cre::ChR2	female	L1	250	550
0.308	110923	8	A4	TRPV1-Cre::ChR2	female	L1	275	511
0.308	110923	8	A4	TRPV1-Cre::ChR2	female	L1	300	558
0.308	110923	8	A4	TRPV1-Cre::ChR2	female	L1	325	495
0.308	110923	8	A4	TRPV1-Cre::ChR2	female	L1	350	535
0.308	110923	8	A4	TRPV1-Cre::ChR2	female	L1	375	497
0.308	110923	8	A4	TRPV1-Cre::ChR2	female	L1	400	517
0.308	110923	8	A4	TRPV1-Cre::ChR2	female	L1	425	553
0.308	110923	8	A4	TRPV1-Cre::ChR2	female	L1	450	539
0.308	110923	8	A4	TRPV1-Cre::ChR2	female	L1	475	534
0.308	110923	8	A4	TRPV1-Cre::ChR2	female	L1	500	462
0.308	110923	8	A4	TRPV1-Cre::ChR2	female	L1	525	507
0.308	110923	8	A4	TRPV1-Cre::ChR2	female	L1	550	534
0.308	110923	8	A4	TRPV1-Cre::ChR2	female	L1	575	544
0.308	110923	8	A4	TRPV1-Cre::ChR2	female	L1	600	514
0.308	110923	8	A4	TRPV1-Cre::ChR2	female	L1	625	509
0.308	110923	8	A4	TRPV1-Cre::ChR2	female	L1	650	538
0.308	110923	8	A4	TRPV1-Cre::ChR2	female	L1	675	595
0.308	110923	8	A4	TRPV1-Cre::ChR2	female	L1	700	795
0.308	110923	8	A4	TRPV1-Cre::ChR2	female	L1	725	701
0.308	110923	8	A4	TRPV1-Cre::ChR2	female	L1	750	637
0.308	110923	8	A4	TRPV1-Cre::ChR2	female	L1	775	546
0.308	110923	8	A4	TRPV1-Cre::ChR2	female	L1	800	602
0.308	110923	8	A4	TRPV1-Cre::ChR2	female	L1	825	582
0.308	110923	8	A4	TRPV1-Cre::ChR2	female	L1	850	651
0.308	110923	8	A4	TRPV1-Cre::ChR2	female	L1	875	780
0.308	110923	8	A4	TRPV1-Cre::ChR2	female	L1	900	592
0.308	110923	8	A4	TRPV1-Cre::ChR2	female	L1	925	532
0.308	110923	8	A4	TRPV1-Cre::ChR2	female	L1	950	480
0.308	110923	8	A4	TRPV1-Cre::ChR2	female	L1	975	529
0.308	104650	5	B6	TRPV1-Cre::ChR2	male	R1	-475	678
0.308	104650	5	B6	TRPV1-Cre::ChR2	male	R1	-450	721
0.308	104650	5	B6	TRPV1-Cre::ChR2	male	R1	-425	689
0.308	104650	5	B6	TRPV1-Cre::ChR2	male	R1	-400	779
0.308	104650	5	B6	TRPV1-Cre::ChR2	male	R1	-375	727
0.308	104650	5	B6	TRPV1-Cre::ChR2	male	R1	-350	729
0.308	104650	5	B6	TRPV1-Cre::ChR2	male	R1	-325	794
0.308	104650	5	B6	TRPV1-Cre::ChR2	male	R1	-300	895
0.308	104650	5	B6	TRPV1-Cre::ChR2	male	R1	-275	738
0.308	104650	5	B6	TRPV1-Cre::ChR2	male	R1	-250	693
0.308	104650	5	B6	TRPV1-Cre::ChR2	male	R1	-225	739
0.308	104650	5	B6	TRPV1-Cre::ChR2	male	R1	-200	689
0.308	104650	5	B6	TRPV1-Cre::ChR2	male	R1	-175	690
0.308	104650	5	B6	TRPV1-Cre::ChR2	male	R1	-150	720
0.308	104650	5	B6	TRPV1-Cre::ChR2	male	R1	-125	712
0.308	104650	5	B6	TRPV1-Cre::ChR2	male	R1	-100	786
0.308	104650	5	B6	TRPV1-Cre::ChR2	male	R1	-75	714
0.308	104650	5	B6	TRPV1-Cre::ChR2	male	R1	-50	749
0.308	104650	5	B6	TRPV1-Cre::ChR2	male	R1	-25	729
0.308	104650	5	B6	TRPV1-Cre::ChR2	male	R1	0	27067
0.308	104650	5	B6	TRPV1-Cre::ChR2	male	R1	25	27402
0.308	104650	5	B6	TRPV1-Cre::ChR2	male	R1	50	756
0.308	104650	5	B6	TRPV1-Cre::ChR2	male	R1	75	743
0.308	104650	5	B6	TRPV1-Cre::ChR2	male	R1	100	715
0.308	104650	5	B6	TRPV1-Cre::ChR2	male	R1	125	861
0.308	104650	5	B6	TRPV1-Cre::ChR2	male	R1	150	794
0.308	104650	5	B6	TRPV1-Cre::ChR2	male	R1	175	800
0.308	104650	5	B6	TRPV1-Cre::ChR2	male	R1	200	772
0.308	104650	5	B6	TRPV1-Cre::ChR2	male	R1	225	777
0.308	104650	5	B6	TRPV1-Cre::ChR2	male	R1	250	1002
0.308	104650	5	B6	TRPV1-Cre::ChR2	male	R1	275	802
0.308	104650	5	B6	TRPV1-Cre::ChR2	male	R1	300	794
0.308	104650	5	B6	TRPV1-Cre::ChR2	male	R1	325	738
0.308	104650	5	B6	TRPV1-Cre::ChR2	male	R1	350	704
0.308	104650	5	B6	TRPV1-Cre::ChR2	male	R1	375	730
0.308	104650	5	B6	TRPV1-Cre::ChR2	male	R1	400	732
0.308	104650	5	B6	TRPV1-Cre::ChR2	male	R1	425	806
0.308	104650	5	B6	TRPV1-Cre::ChR2	male	R1	450	798
0.308	104650	5	B6	TRPV1-Cre::ChR2	male	R1	475	737
0.308	104650	5	B6	TRPV1-Cre::ChR2	male	R1	500	701
0.308	104650	5	B6	TRPV1-Cre::ChR2	male	R1	525	842
0.308	104650	5	B6	TRPV1-Cre::ChR2	male	R1	550	941
0.308	104650	5	B6	TRPV1-Cre::ChR2	male	R1	575	739
0.308	104650	5	B6	TRPV1-Cre::ChR2	male	R1	600	707
0.308	104650	5	B6	TRPV1-Cre::ChR2	male	R1	625	725
0.308	104650	5	B6	TRPV1-Cre::ChR2	male	R1	650	684
0.308	104650	5	B6	TRPV1-Cre::ChR2	male	R1	675	684
0.308	104650	5	B6	TRPV1-Cre::ChR2	male	R1	700	726
0.308	104650	5	B6	TRPV1-Cre::ChR2	male	R1	725	756
0.308	104650	5	B6	TRPV1-Cre::ChR2	male	R1	750	740
0.308	104650	5	B6	TRPV1-Cre::ChR2	male	R1	775	751
0.308	104650	5	B6	TRPV1-Cre::ChR2	male	R1	800	757
0.308	104650	5	B6	TRPV1-Cre::ChR2	male	R1	825	946
0.308	104650	5	B6	TRPV1-Cre::ChR2	male	R1	850	762
0.308	104650	5	B6	TRPV1-Cre::ChR2	male	R1	875	730
0.308	104650	5	B6	TRPV1-Cre::ChR2	male	R1	900	682
0.308	104650	5	B6	TRPV1-Cre::ChR2	male	R1	925	679
0.308	104650	5	B6	TRPV1-Cre::ChR2	male	R1	950	678
0.308	104650	5	B6	TRPV1-Cre::ChR2	male	R1	975	743
0.308	111846	11	A6	TRPV1-Cre::ChR2	female	R3	-475	484
0.308	111846	11	A6	TRPV1-Cre::ChR2	female	R3	-450	532
0.308	111846	11	A6	TRPV1-Cre::ChR2	female	R3	-425	524
0.308	111846	11	A6	TRPV1-Cre::ChR2	female	R3	-400	570
0.308	111846	11	A6	TRPV1-Cre::ChR2	female	R3	-375	606
0.308	111846	11	A6	TRPV1-Cre::ChR2	female	R3	-350	517
0.308	111846	11	A6	TRPV1-Cre::ChR2	female	R3	-325	599
0.308	111846	11	A6	TRPV1-Cre::ChR2	female	R3	-300	588
0.308	111846	11	A6	TRPV1-Cre::ChR2	female	R3	-275	729
0.308	111846	11	A6	TRPV1-Cre::ChR2	female	R3	-250	573
0.308	111846	11	A6	TRPV1-Cre::ChR2	female	R3	-225	585
0.308	111846	11	A6	TRPV1-Cre::ChR2	female	R3	-200	520
0.308	111846	11	A6	TRPV1-Cre::ChR2	female	R3	-175	687
0.308	111846	11	A6	TRPV1-Cre::ChR2	female	R3	-150	727
0.308	111846	11	A6	TRPV1-Cre::ChR2	female	R3	-125	553
0.308	111846	11	A6	TRPV1-Cre::ChR2	female	R3	-100	602
0.308	111846	11	A6	TRPV1-Cre::ChR2	female	R3	-75	561
0.308	111846	11	A6	TRPV1-Cre::ChR2	female	R3	-50	596
0.308	111846	11	A6	TRPV1-Cre::ChR2	female	R3	-25	454
0.308	111846	11	A6	TRPV1-Cre::ChR2	female	R3	0	3841
0.308	111846	11	A6	TRPV1-Cre::ChR2	female	R3	25	7422
0.308	111846	11	A6	TRPV1-Cre::ChR2	female	R3	50	9324
0.308	111846	11	A6	TRPV1-Cre::ChR2	female	R3	75	9152
0.308	111846	11	A6	TRPV1-Cre::ChR2	female	R3	100	4487
0.308	111846	11	A6	TRPV1-Cre::ChR2	female	R3	125	7086
0.308	111846	11	A6	TRPV1-Cre::ChR2	female	R3	150	5719
0.308	111846	11	A6	TRPV1-Cre::ChR2	female	R3	175	4506
0.308	111846	11	A6	TRPV1-Cre::ChR2	female	R3	200	3624
0.308	111846	11	A6	TRPV1-Cre::ChR2	female	R3	225	3189
0.308	111846	11	A6	TRPV1-Cre::ChR2	female	R3	250	4209
0.308	111846	11	A6	TRPV1-Cre::ChR2	female	R3	275	4693
0.308	111846	11	A6	TRPV1-Cre::ChR2	female	R3	300	4374
0.308	111846	11	A6	TRPV1-Cre::ChR2	female	R3	325	4277
0.308	111846	11	A6	TRPV1-Cre::ChR2	female	R3	350	3957
0.308	111846	11	A6	TRPV1-Cre::ChR2	female	R3	375	3510
0.308	111846	11	A6	TRPV1-Cre::ChR2	female	R3	400	3832
0.308	111846	11	A6	TRPV1-Cre::ChR2	female	R3	425	3723
0.308	111846	11	A6	TRPV1-Cre::ChR2	female	R3	450	3421
0.308	111846	11	A6	TRPV1-Cre::ChR2	female	R3	475	3074
0.308	111846	11	A6	TRPV1-Cre::ChR2	female	R3	500	2288
0.308	111846	11	A6	TRPV1-Cre::ChR2	female	R3	525	2196
0.308	111846	11	A6	TRPV1-Cre::ChR2	female	R3	550	2380
0.308	111846	11	A6	TRPV1-Cre::ChR2	female	R3	575	2487
0.308	111846	11	A6	TRPV1-Cre::ChR2	female	R3	600	2370
0.308	111846	11	A6	TRPV1-Cre::ChR2	female	R3	625	2023
0.308	111846	11	A6	TRPV1-Cre::ChR2	female	R3	650	1174
0.308	111846	11	A6	TRPV1-Cre::ChR2	female	R3	675	580
0.308	111846	11	A6	TRPV1-Cre::ChR2	female	R3	700	765
0.308	111846	11	A6	TRPV1-Cre::ChR2	female	R3	725	892
0.308	111846	11	A6	TRPV1-Cre::ChR2	female	R3	750	540
0.308	111846	11	A6	TRPV1-Cre::ChR2	female	R3	775	459
0.308	111846	11	A6	TRPV1-Cre::ChR2	female	R3	800	517
[truncated: 8,149 more rows]
